# Supplementary material for: Family-based genome-wide association study of leprosy in Vietnam
Source: PLoS Pathog. 2020 May 18;16(5):e1008565. doi: 10.1371/journal.ppat.1008565 (PMC7259797; doi:10.1371/journal.ppat.1008565)
Supplement: S1 Table — (XLSX) [file ppat.1008565.s001.xlsx]

## Sheet: Feuil1
Characteristics	Primary cohort#		Replication cohort
	Founders	Offspring	Cases	Controls
N	938	811	1181	668
N by status (affected/ unaffected)	120/ 818	622/189	1181/0	0/668
N affected by status (MB/PB/NA)	60/29/31	202/327/93	584/536/61	_
Age in years*: mean (SD) by status
Affected	40.8 (13.1)	18.6 (7.8)	23.0 (8.0)	_
Unaffected	-	-	_	37.9 (12.1)
% Males by status
Affected	73.3	69.3	66.4	_
Unaffected	46.2	58.2	_	44.3
* Age at diagnosis for leprosy cases and at enrollment for controls
# the 622 affected offspring of the primary family-based cohort belonged to 481 families including 379 trios (one affected child and the two parents), 80 multiplex families with at least two affected children and both parents, nine multiplex families with at least two affected children and one parent, five multiplex families with at least two affected children, one parent and at least one unaffec…
