# Supplementary material for: Family-based genome-wide association study of leprosy in Vietnam
Source: PLoS Pathog. 2020 May 18;16(5):e1008565. doi: 10.1371/journal.ppat.1008565 (PMC7259797; doi:10.1371/journal.ppat.1008565)
Supplement: S2 Table — (XLSX) [file ppat.1008565.s002.xlsx]

## Sheet: Feuil1
				Discovery GWAS			Replication
CHR	Lead SNP	Clumped SNPs	SNP genotyped in replication	MAF	OR* [95% CI]	P	MAF	OR*# [95% CI]	P#
4	rs72679464	NONE	rs72679464	0.058	0.36 [-0.09-0.81]	9.02x10-06	Failed call rate < 95%
5	rs329308	rs329311, rs329316	rs329308	0.16	1.59 [1.34-1.84]	6.22x10-06	0.16	1.00 ]0 - 1.16]	0.48
9	rs72745332	rs138270577, rs72745331, rs7873495, rs7846860, rs72745334, rs139715851	rs72745332	0.097	0.46 [0.17-0.75]	1.37x10-06	Failed call rate < 95%
10	rs10749270	rs12245921	rs12245921	0.35	0.68 [0.49-0.86]	8.61x10-06	0.36	-	>0.5
11	rs10898992	NONE	rs10898992	0.105	0.52 [0.23-0.8]	9.88x10-06	0.11	-	>0.5
14	rs572428555	rs61982614, rs34179372	rs34179372	0.083	2.24 [1.87-2.61]	4.92x10-07	0.07	1.13 [0.91 - Inf[	0.175
21	rs7281793	rs9981205, rs7280840	rs7281793	0.461	0.66 [0.48-0.84]	3.69x10-06	0.46	0.98 ]0 - 1.10]	0.376
21	rs75025892	rs4817512	rs75025892	0.271	0.64 [0.44-0.83]	2.68x10-06	0.26	0.98 ]0 - 1.11]	0.387
OR = odds ratio; CI = confidence interval
$ positions are given according to the hg19 genome build
* with respect to the minor allele
# one-tailed test
