# Supplementary material for: Family-based genome-wide association study of leprosy in Vietnam
Source: PLoS Pathog. 2020 May 18;16(5):e1008565. doi: 10.1371/journal.ppat.1008565 (PMC7259797; doi:10.1371/journal.ppat.1008565)
Supplement: S3 Table — (XLSX) [file ppat.1008565.s003.xlsx]

## Sheet: Feuil1
								Vietnamese discovery GWAS
				Original study
SNP	CHR	Position	Gene mapped	m/M	Risk Allele	P	ref	Risk Allele	Information	P
rs3762318	1	67597119	IL23R	G/A	A	3.27x10-11	1	A	1	4.41x10-03
rs76418789	1	67648596	IL23R	A/G	A	1.03x10-10	2	A	0.557	4.60x10-01
rs2735591	1	85744472	BCL10	G/A	A	1.03x10-09	3	G	1	0.87
rs146466242	1	152275298	FLG	A/T	A	3.39x10-12	2	T	0.933	6.51x10-01
rs2221593	1	212873431	BATF3	T/C	T	3.09x10-08	4	T	1	1.94x10-04
rs2058660	2	103054449	IL18RAP/IL18R1	A/G	A	4.57x10-19	5	A	0.999	5.66x10-03
rs6807915	3	12313846	SYN2	C/T	T	1.94x10-08	6	C	0.984	3.71x10-01
rs145562243£	3	48719549	NCKIPSD	T/C	T	1.71x10-09	2	-	-	-
rs5743618	4	38798648	TLR1	C/A	A	1.70x10-09	7	C	0.67	9.85x10-01
rs73058713	5	20374213	intergenic	A/C	A	9.54x10-09	4	C	0.984	2.14x10-01
rs6871626#	5	158826792	IL12B	A/C	C	3.95x10-18	5	C	0.778	5.12x10-04
rs2275606	6	146918950	RAB32	A/G	A	3.94x10-14	1	A	1	1.99x10-01
rs4720118	7	33469241	BBS9	T/C	T	3.85x10-10	6	T	0.998	1.85x10-01
rs55894533	8	11749242	CTSB	C/A	C	5.07x10-11	6	A	0.964	3.53x10-01
rs13259978	8	17396415	SLC7A2	C/G	C	1.74x10-08	8	G	0.907	8.96x10-01
rs160451	8	90662941	RIPK2	T/C	C	7.45x10-12	4	C	0.999	8.33x10-01
rs42490	8	90778513	RIPK2	G/A	G	1.38x10-16	9	G	1	3.15x10-02
rs10100465	8	118626279	Mx10D30	A/G	G	2.85x10-11	6	G	1	1.39x10-01
rs6478108	9	117558703	TNFSF15	G/A	A	3.39x10-21	9	C	1	3.88x10-02
rs10817758	9	118143933	DEC1	T/C	T	1.15x10-08	4	T	1	3.54x10-01
rs149308743	9	139258965	CARD9	T/C	T	2.09x10-08	2	T	0.514	9.79x10-01
rs58600253	10	64507904	intergenic	T/C	T	3.02x10-12	4	T	0.987	3.17x10-01
rs780668	10	73111408	SLC29A3	T/C	T	2.17x10-09	2	T	1	4.46x10-02
rs663743	11	64107735	CCDC88B	A/G	A	8.84x10-14	4	A	0.985	2.14x10-02
rs925368	12	110390979	GIT2	C/T	C	9.18x10-17	8	C	0.877	7.80x10-01
rs671	12	112241766	ALDH2	A/G	A	2.00x10-20	8	A	1	2.33x10-01
rs3764147	13	44457925	LACC1	A/G	G	3.72x10-54	9	G	1	6.56x10-05
rs8002861	13	44474517	LACC1	G/A	A	1.07x10-12	4	A	1	5.70x10-02
rs142179458	14	62203623	HIF1A	G/A	A	4.95x10-09	10	A	0.687	1.52x10-01
rs77061563	16	11452542	LOC388210	T/C	C	6.23x10-15	4	T	0.904	7.08x10-01
rs9302752	16	50719103	NOD2	A/G	G	3.77x10-40	9	C	1	9.83x10-02
rs16948876	16	50854418	CYLD	A/G	A	1.64x10-10	1	A	0.777	2.17x10-01
rs75680863	22	31007023	TCN2	T/A	A	8.37x10-21	8	T	0.804	2.54x10-01
£ rs145562243 is not part of the 1000 Genomes project (Phase 1 and 3)
# imputed using the 1000 Genomes Phase 1 reference panel.
Bold typeface indicates SNPs replicated in the GWAS discovery sample

## Sheet: REF
1	Zhang F, Liu H, Chen S, Low H, Sun L, Cui Y, et al. Identification of two new loci at IL23R and RAB32 that influence susceptibility to leprosy. Nat Genet. 2011;43(12):1247-51.
2	Liu H, Wang Z, Li Y, Yu G, Fu X, Wang C, et al. Genome-Wide Analysis of Protein-Coding Variants in Leprosy. J Invest Dermatol. 2017;137(12):2544-51.
3	Liu H, Bao F, Irwanto A, Fu X, Lu N, Yu G, et al. An association study of TOLL and CARD with leprosy susceptibility in Chinese population. Hum Mol Genet. 2013;22(21):4430-7.
4	Liu H, Irwanto A, Fu X, Yu G, Yu Y, Sun Y, et al. Discovery of six new susceptibility loci and analysis of pleiotropic effects in leprosy. Nat Genet. 2015;47(3):267-71.
5	Liu H, Irwanto A, Tian H, Fu X, Yu Y, Yu G, et al. Identification of IL18RAP/IL18R1 and IL12B as leprosy risk genes demonstrates shared pathogenesis between inflammation and infectious diseases. Am J Hum Genet. 2012;91(5):935-41.
6	Wang Z, Sun Y, Fu X, Yu G, Wang C, Bao F, et al. A large-scale genome-wide association and meta-analysis identified four novel susceptibility loci for leprosy. Nat Commun. 2016;7:13760.
7	Wong SH, Gochhait S, Malhotra D, Pettersson FH, Teo YY, Khor CC, et al. Leprosy and the adaptation of human toll-like receptor 1. PLoS Pathog. 2010;6:e1000979.
8	Wang Z, Mi Z, Wang H, Sun L, Yu G, Fu X, et al. Discovery of 4 exonic and 1 intergenic novel susceptibility loci for leprosy. Clin Genet. 2018;94(2):259-63.
9	Zhang FR, Huang W, Chen SM, Sun LD, Liu H, Li Y, et al. Genomewide association study of leprosy. N Engl J Med. 2009;361(27):2609-18.
10	Wang D, Fan Y, Malhi M, Bi R, Wu Y, Xu M, et al. Missense Variants in HIF1A and LACC1 Contribute to Leprosy Risk in Han Chinese. Am J Hum Genet. 2018;102(5):794-805.
