# Supplementary material for: Family-based genome-wide association study of leprosy in Vietnam
Source: PLoS Pathog. 2020 May 18;16(5):e1008565. doi: 10.1371/journal.ppat.1008565 (PMC7259797; doi:10.1371/journal.ppat.1008565)
Supplement: S4 Table — (XLSX) [file ppat.1008565.s004.xlsx]

## Sheet: Feuil1
SNP Id	Position$	Alleles	MAF	Distance	Dprime	R²	Correlated	RegulomeDB	Function	GWAS P	GWAS Type	GWAS Information
							Alleles
rs3764147	chr13:44457925	(A/G)	0.3586	0	1	1	A=A,G=G	1f	missense	6.56x10-05	genotyped	1
rs1932990	chr13:44460242	(C/T)	0.3586	2317	1	1	A=C,G=T	6	NA	6.56x10-05	imputed	1
rs9567307	chr13:44471877	(A/G)	0.3586	13952	1	1	A=A,G=G	6	NA	6.57x10-05	imputed	0.999
rs2121034	chr13:44473866	(G/T)	0.3586	15941	1	1	A=G,G=T	7	NA	6.59x10-05	imputed	0.998
rs2121033	chr13:44475052	(C/G)	0.3586	17127	0.978	0.9566	A=C,G=G	6	NA	0.000113101	imputed	0.998
rs1373904	chr13:44475398	(A/G)	0.3586	17473	0.978	0.9566	A=A,G=G	5	NA	0.000114411	imputed	0.998
rs7995004	chr13:44478820	(C/T)	0.3586	20895	0.978	0.9566	A=C,G=T	7	NA	0.000114902	imputed	0.999
rs9316058	chr13:44485076	(G/C)	0.3636	27151	0.9779	0.9355	A=G,G=C	6	NA	0.000137552	imputed	0.983
rs61960013	chr13:44490181	(C/G)	0.3687	32256	0.9777	0.915	A=C,G=G	5	NA	0.00240748	imputed	0.961
rs6561151	chr13:44484706	(G/A)	0.3586	26781	0.9561	0.9141	A=G,G=A	5	NA	0.00025133	imputed	0.991
$ positions are given according to the hg19 reference build
