# Supplementary material for: Family-based genome-wide association study of leprosy in Vietnam
Source: PLoS Pathog. 2020 May 18;16(5):e1008565. doi: 10.1371/journal.ppat.1008565 (PMC7259797; doi:10.1371/journal.ppat.1008565)
Supplement: S5 Table — (XLSX) [file ppat.1008565.s005.xlsx]

## Sheet: Feuil1
			Discovery					Replication
SNP	Position$	m/M	MAF	info	RA	nfam	P	MAF	info	RA	P*#	OR*# [95% CI]
rs1265048	31081409	C/T	0.462	1	T	310	8.72049x10-06	0.468884	0.942	T	1.58285x10-06	0.721 ]0 - 0.81]
rs707913	31084787	G/A	0.252	0.997	A	298	3.11437x10-06	0.269246	0.985	A	0.0162387	0.851 ]0 - 0.96]
rs1265045	31085340	A/G	0.252	0.997	G	299	3.17807x10-06	0.267198	0.979	G	0.0182818	0.853 ]0 - 0.97]
rs28383830	31088950	TGG/T	0.301	0.995	T	331	3.80686x10-06	0.318851	0.967	T	0.0194322	0.86 ]0 - 0.97]
rs3094208	31090672	G/A	0.426	0.999	A	320	1.07251x10-06	0.443509	0.997	A	0.0249544	0.874 ]0 - 0.98]
rs3130998	31090945	T/C	0.431	0.999	C	321	1.13543x10-06	0.447631	0.992	C	0.0293837	0.878 ]0 - 0.98]
rs3132542	31091163	A/G	0.431	0.999	G	318	1.14391x10-06	0.447556	0.993	G	0.0297816	0.878 ]0 - 0.98]
rs3095310	31091447	T/C	0.431	0.999	C	318	1.16338x10-06	0.44754	0.993	C	0.0300922	0.879 ]0 - 0.98]
rs3095309	31091475	T/C	0.476	0.999	T	324	8.16477x10-09	0.444361	0.977	T	9.46x10-05	1.297 [1.16 - Inf[
rs3094206	31091642	G/C	0.416	0.999	C	324	2.11699x10-06	0.437176	0.993	C	0.00424399	0.835 ]0 - 0.93]
rs3094205	31091862	G/A	0.395	1	A	318	3.91571x10-07	0.415089	1	A	0.0289926	0.877 ]0 - 0.98]
rs3094204	31091992	A/G	0.391	1	A	324	1.38138x10-07	0.376639	0.983	A	0.000178394	1.29 [1.15 - Inf[
rs3094199	31093326	A/G	0.184	0.998	A	221	5.19623x10-07	0.171306	0.998	A	2.29996x10-05	1.475 [1.26 - Inf[
rs3094197	31093485	A/G	0.184	0.998	A	221	5.252x10-07	0.171714	1	A	2.37825x10-05	1.473 [1.26 - Inf[
rs3094196	31093947	G/A	0.269	0.997	A	305	4.94733x10-08	0.304487	0.974	A	4.70x10-04	0.789 ]0 - 0.89]
rs3131005	31095864	G/A	0.18	0.997	G	221	1.39111x10-06	0.169985	0.994	G	1.84629x10-05	1.481 [1.26 - Inf[
rs2844634	31096184	C/G	0.269	0.998	G	307	1.73449x10-08	0.302326	1	G	4.65x10-04	0.793 ]0 - 0.89]
rs2844633	31096189	T/C	0.269	0.998	C	307	1.73308x10-08	0.302055	1	C	4.20x10-04	0.791 ]0 - 0.89]
rs10947140	31102143	A/G	0.364	0.991	G	337	7.46156x10-06	0.37956	0.938	G	0.000196483	0.778 ]0 - 0.87]
rs3132557	31106409	G/A	0.384	0.989	A	319	6.16345x10-06	0.377354	0.937	A	0.000297875	0.784 ]0 - 0.88]
rs114240643	31108628	G/A	0.117	0.994	G	147	9.02682x10-06	0.113536	0.972	G	8.44205x10-10	2.042 [1.66 - Inf[
rs1265082	31111606	A/G	0.236	0.997	G	274	7.19662x10-07	0.243239	0.96	G	0.000474965	0.773 ]0 - 0.88]
rs1265113	31117577	G/C	0.237	0.998	C	274	8.35912x10-07	0.24291	0.962	C	0.000486452	0.773 ]0 - 0.88]
rs1265110	31119422	T/C	0.237	0.999	C	274	9.12075x10-07	0.242722	0.963	C	0.000494401	0.774 ]0 - 0.88]
rs1265107	31121529	T/G	0.237	0.999	G	274	9.33801x10-07	0.242684	0.963	G	0.000496658	0.774 ]0 - 0.88]
rs1265163	31134087	G/C	0.237	0.998	C	273	1.78593x10-06	0.242372	0.966	C	0.00050538	0.774 ]0 - 0.88]
rs3094194	31136240	G/A	0.46	1	G	314	1.42614x10-08	0.444076	0.989	G	5.03x10-06	1.359 [1.21 - Inf[
rs9281239	31137715	CCAGA/C	0.275	0.997	C	302	8.95487x10-07	0.279159	0.969	C	0.00090405	0.793 ]0 - 0.9]
rs1265160	31138371	A/G	0.244	0.989	G	328	1.94129x10-06	0.254178	0.951	G	0.000305988	0.767 ]0 - 0.87]
rs9461650	31143241	A/G	0.298	1	A	271	9.52788x10-07	0.28186	0.954	A	3.60472x10-07	1.479 [1.3 - Inf[
rs3734869	31143639	A/G	0.134	1	A	159	8.86805x10-06	0.136638	0.956	A	7.63355x10-09	1.852 [1.54 - Inf[
rs56178408	31150039	T/C	0.121	0.999	T	150	9.42962x10-06	0.123997	0.973	T	4.71539x10-10	2.015 [1.66 - Inf[
rs138693838	31150159	CTG/C	0.134	0.999	CTG	160	9.02978x10-06	0.136464	0.956	CTG	7.26615x10-09	1.855 [1.54 - Inf[
rs4713440	31150323	A/C	0.121	0.999	A	150	9.39967x10-06	0.12465	0.969	A	4.67131x10-10	2.015 [1.66 - Inf[
rs9468884	31151319	C/T	0.121	0.999	C	150	9.45919x10-06	0.124037	0.972	C	4.68199x10-10	2.016 [1.66 - Inf[
rs9468885	31151413	C/A	0.134	0.999	C	160	9.06342x10-06	0.136441	0.956	C	7.15915x10-09	1.855 [1.54 - Inf[
rs9468886	31151573	A/G	0.121	0.999	A	150	9.45767x10-06	0.124042	0.972	A	4.75245x10-10	2.015 [1.65 - Inf[
rs6913894	31151997	A/G	0.121	0.999	A	150	9.41752x10-06	0.122963	0.972	A	9.85525x10-10	1.996 [1.64 - Inf[
rs6913631	31152098	C/A	0.121	0.999	C	150	9.47041x10-06	0.124082	0.973	C	4.76474x10-10	2.015 [1.65 - Inf[
rs56332747	31152321	A/G	0.121	0.999	A	150	9.47286x10-06	0.124044	0.972	A	4.75571x10-10	2.015 [1.65 - Inf[
rs9501351	31153126	T/C	0.121	0.999	T	150	9.49217x10-06	0.124042	0.972	T	4.75975x10-10	2.015 [1.65 - Inf[
rs9501506	31153573	C/T	0.121	0.999	C	150	9.49869x10-06	0.124041	0.972	C	4.76662x10-10	2.015 [1.65 - Inf[
rs9501507	31153716	C/T	0.121	0.999	C	150	9.49891x10-06	0.124079	0.973	C	4.7744x10-10	2.015 [1.65 - Inf[
rs115737821	31154138	G/C	0.121	0.999	G	150	9.5077x10-06	0.123598	0.972	G	7.067x10-10	2.001 [1.64 - Inf[
rs17191040	31154206	G/T	0.121	0.999	G	150	9.5077x10-06	0.123598	0.972	G	7.067x10-10	2.001 [1.64 - Inf[
rs17197402	31154384	A/G	0.121	0.999	A	150	9.51401x10-06	0.123598	0.972	A	7.07455x10-10	2.001 [1.64 - Inf[
rs199987285	31154473	CTTG/C	0.121	0.999	CTTG	150	9.51424x10-06	0.123598	0.972	CTTG	7.0731x10-10	2.001 [1.64 - Inf[
rs149432671	31156350	C/A	0.121	0.999	C	150	9.43943x10-06	0.122507	0.972	C	1.46689x10-09	1.982 [1.63 - Inf[
rs9500884	31165733	T/C	0.12	0.998	T	154	9.4223x10-06	0.114105	0.977	T	1.92309x10-09	2.005 [1.64 - Inf[
rs9501079	31175097	A/G	0.123	1	A	154	8.68744x10-06	0.12375	0.984	A	5.21245x10-11	2.093 [1.72 - Inf[
rs9501082	31175251	T/C	0.123	1	T	154	8.68744x10-06	0.12375	0.984	T	5.2169x10-11	2.093 [1.72 - Inf[
rs4516988	31176602	G/A	0.123	0.999	G	155	9.3182x10-06	0.123715	0.984	G	5.21045x10-11	2.093 [1.72 - Inf[
rs9501513	31176678	G/A	0.123	0.999	G	154	9.48551x10-06	0.123717	0.984	G	5.2056x10-11	2.093 [1.72 - Inf[
rs3130513	31178084	G/C	0.364	0.998	C	330	2.30119x10-06	0.385403	0.962	C	0.072923	0.901 ]0 - 1.01]
rs145021772	31189460	T/C	0.157	1	T	189	8.92082x10-06	0.151984	0.992	T	2.91541x10-05	1.493 [1.26 - Inf[
rs201234764	31190027	G/GC	0.157	1	G	189	8.91635x10-06	0.151987	0.992	G	2.92239x10-05	1.493 [1.26 - Inf[
rs113565451	31190175	T/C	0.157	1	T	189	8.91635x10-06	0.151985	0.992	T	2.92303x10-05	1.493 [1.26 - Inf[
rs35391481	31190736	A/C	0.157	1	A	198	8.77935x10-06	0.152039	0.992	A	2.94642x10-05	1.492 [1.26 - Inf[
rs12662501	31190850	T/C	0.157	1	T	187	8.98763x10-06	0.151986	0.992	T	2.92634x10-05	1.493 [1.26 - Inf[
rs12662527	31190897	A/G	0.157	1	A	188	8.91189x10-06	0.15244	0.989	A	3.10144x10-05	1.491 [1.26 - Inf[
rs35891864	31191099	A/G	0.157	1	A	188	8.91189x10-06	0.151987	0.992	A	2.93037x10-05	1.492 [1.26 - Inf[
rs141822551	31191249	A/AC	0.148	0.968	A	201	3.75455x10-06	0.138323	0.972	A	1.49189x10-07	1.725 [1.44 - Inf[
rs139975409	31191259	A/C	0.148	0.968	A	201	3.75455x10-06	0.138323	0.972	A	1.49227x10-07	1.725 [1.44 - Inf[
rs113831989	31191294	T/C	0.148	0.968	T	201	3.75455x10-06	0.138323	0.972	T	1.49234x10-07	1.725 [1.44 - Inf[
rs112056872	31192675	T/A	0.157	1	T	206	8.9523x10-06	0.152397	0.992	T	3.01669x10-05	1.491 [1.26 - Inf[
rs2394887	31194711	T/G	0.157	1	T	188	8.87668x10-06	0.15226	0.993	T	2.9419x10-05	1.492 [1.26 - Inf[
rs112815193	31196390	A/G	0.157	1	A	189	8.80734x10-06	0.152571	0.993	A	2.81927x10-05	1.493 [1.26 - Inf[
rs56210254	31196640	G/A	0.157	1	G	188	8.86354x10-06	0.152454	0.994	G	2.80283x10-05	1.493 [1.26 - Inf[
rs12664433	31200672	A/G	0.172	0.996	A	205	9.68689x10-07	0.164657	0.994	A	1.61681x10-06	1.568 [1.33 - Inf[
rs112758902	31201534	T/C	0.17	1	T	198	8.82611x10-07	0.164638	0.995	T	1.62742x10-06	1.567 [1.33 - Inf[
rs55783607	31202764	C/T	0.17	1	C	198	8.80925x10-07	0.164638	0.995	C	1.65595x10-06	1.567 [1.33 - Inf[
rs72863879	31203352	A/G	0.17	1	A	198	8.80204x10-07	0.164644	0.995	A	1.6662x10-06	1.567 [1.33 - Inf[
rs113288104	31204402	T/G	0.17	1	T	198	8.78767x10-07	0.164652	0.995	T	1.68731x10-06	1.566 [1.33 - Inf[
rs377461698	31205030	C/A	0.17	1	C	198	8.7781x10-07	0.164658	0.995	C	1.70092x10-06	1.566 [1.33 - Inf[
rs371249684	31205031	C/A	0.17	1	C	198	8.7781x10-07	0.164658	0.995	C	1.70092x10-06	1.566 [1.33 - Inf[
rs3869118	31206136	C/G	0.17	1	C	198	8.76142x10-07	0.164671	0.995	C	1.73001x10-06	1.565 [1.33 - Inf[
rs113390008	31207351	A/G	0.17	1	A	197	8.79774x10-07	0.164792	0.995	A	1.70099x10-06	1.566 [1.33 - Inf[
rs111411820	31207589	A/C	0.171	1	A	196	1.10717x10-06	0.166734	0.995	A	4.47998x10-06	1.531 [1.3 - Inf[
rs12665166	31208242	T/C	0.171	1	T	196	1.10717x10-06	0.166777	0.995	T	4.56799x10-06	1.53 [1.3 - Inf[
rs35593555	31208289	C/CATG	0.351	1	CATG	308	1.13294x10-06	0.376349	0.994	CATG	0.0452369	0.888 ]0 - 1]
rs3095250	31208340	T/C	0.394	1	C	314	7.17926x10-08	0.412424	0.991	C	3.13x10-02	0.879 ]0 - 0.99]
rs3130534	31209045	A/G	0.351	1	G	308	1.13294x10-06	0.376372	0.994	G	0.0452562	0.888 ]0 - 1]
rs112030670	31209380	A/G	0.169	1	A	197	8.92517x10-07	0.164788	0.996	A	1.76596x10-06	1.564 [1.33 - Inf[
rs114475699	31211201	C/T	0.169	1	C	197	8.99479x10-07	0.164842	0.996	C	1.71991x10-06	1.565 [1.33 - Inf[
rs4332019	31213413	G/T	0.171	1	G	199	1.10093x10-06	0.166998	0.995	G	4.6198x10-06	1.529 [1.3 - Inf[
rs2394897	31213502	A/G	0.171	1	A	197	1.10776x10-06	0.166952	0.996	A	4.58201x10-06	1.53 [1.3 - Inf[
rs2394898	31213583	C/T	0.377	0.911	T	395	1.84941x10-06	0.377365	0.924	T	0.00396969	0.829 ]0 - 0.93]
rs79997604	31213587	T/C	0.377	0.911	C	395	1.85077x10-06	0.377365	0.924	C	0.00396964	0.829 ]0 - 0.93]
rs3899471	31215037	C/T	0.171	1	C	198	1.10836x10-06	0.166989	0.996	C	4.59355x10-06	1.529 [1.3 - Inf[
rs12662550	31215732	G/A	0.171	1	G	198	1.10866x10-06	0.167012	0.996	G	4.59927x10-06	1.529 [1.3 - Inf[
rs12665531	31215916	A/G	0.171	0.999	A	201	1.00621x10-06	0.167492	0.994	A	3.7092x10-06	1.536 [1.31 - Inf[
rs2394904	31216105	A/G	0.171	1	A	198	1.10866x10-06	0.167025	0.996	A	4.6026x10-06	1.529 [1.3 - Inf[
rs2394907	31217943	T/C	0.348	1	C	309	8.43286x10-07	0.370554	0.997	C	0.0370317	0.882 ]0 - 0.99]
rs55651925	31218131	C/G	0.169	0.999	C	199	9.16257x10-07	0.164949	0.996	C	1.63857x10-06	1.566 [1.33 - Inf[
rs4084262	31218889	T/C	0.169	0.999	T	205	9.23004x10-07	0.165075	0.996	T	1.62957x10-06	1.566 [1.33 - Inf[
rs3130434	31219803	C/G	0.379	0.982	G	332	1.70931x10-07	0.382905	0.995	G	0.0326289	0.882 ]0 - 0.99]
rs3130435	31219805	A/G	0.373	0.981	G	334	1.12853x10-07	0.382028	0.996	G	0.0250199	0.875 ]0 - 0.98]
rs3130540	31219862	C/T	0.373	0.982	T	333	1.14159x10-07	0.382299	0.997	T	0.0246597	0.875 ]0 - 0.98]
rs9264179	31219869	C/T	0.379	0.982	T	332	1.69298x10-07	0.383698	0.996	T	0.0275646	0.878 ]0 - 0.98]
rs9264180	31219902	A/C	0.377	0.981	C	335	1.67864x10-07	0.3894	1	C	0.0303032	0.881 ]0 - 0.98]
rs9264181	31219922	T/C	0.311	0.977	C	334	6.92365x10-06	0.317469	1	C	0.0190738	0.866 ]0 - 0.97]
rs9264183	31219934	G/A	0.311	0.977	A	334	6.92657x10-06	0.317469	1	A	0.0190738	0.866 ]0 - 0.97]
rs56375204	31219935	C/G	0.175	0.984	C	232	1.94489x10-06	0.171714	1	C	9.0263x10-06	1.485 [1.27 - Inf[
rs55685143	31219936	T/G	0.175	0.984	T	232	1.94489x10-06	0.171444	1	T	1.00655x10-05	1.483 [1.27 - Inf[
rs9264184	31219945	A/G	0.311	0.977	G	334	6.92495x10-06	0.317469	1	G	0.0190738	0.866 ]0 - 0.97]
rs55839536	31219958	A/G	0.173	0.984	A	232	1.62703x10-06	0.169551	1	A	3.35542x10-06	1.519 [1.3 - Inf[
rs9264186	31220017	A/G	0.374	0.982	G	337	1.18063x10-07	0.38314	0.998	G	0.0250835	0.876 ]0 - 0.98]
rs9264187	31220027	C/T	0.379	0.982	T	335	1.77849x10-07	0.384213	0.997	T	0.0307139	0.881 ]0 - 0.98]
rs9264188	31220109	T/C	0.373	0.981	C	335	1.14434x10-07	0.382047	0.997	C	0.0236131	0.874 ]0 - 0.98]
rs3095257	31220318	T/G	0.375	0.981	G	354	1.04746x10-07	0.384173	0.997	G	0.0168978	0.866 ]0 - 0.97]
rs2394945	31220971	G/C	0.353	0.984	G	327	4.19088x10-08	0.348447	0.971	G	9.20x10-07	1.416 [1.25 - Inf[
rs2524084	31241639	G/A	0.369	0.999	A	317	3.32959x10-06	0.385343	1	A	0.00050099	0.795 ]0 - 0.89]
rs12662096	31242445	C/T	0.131	0.998	C	166	3.52123x10-06	0.125198	0.998	C	8.505x10-11	2.058 [1.69 - Inf[
rs2524075	31243859	T/C	0.194	0.999	C	239	9.63573x10-06	0.208626	0.994	C	0.0054809	0.808 ]0 - 0.93]
rs9468913	31244332	T/C	0.132	1	T	165	3.6746x10-06	0.125633	0.999	T	3.0757x10-11	2.095 [1.72 - Inf[
rs72855954	31246969	G/A	0.159	0.996	G	200	6.16496x10-06	0.153597	1	G	1.10058x10-06	1.608 [1.36 - Inf[
rs2853946	31247203	T/A	0.33	0.998	T	305	1.10848x10-07	0.321525	1	T	5.0475x10-06	1.392 [1.23 - Inf[
rs28457789	31247801	G/T	0.132	0.999	G	165	3.76142x10-06	0.125461	0.998	G	2.38057x10-11	2.106 [1.73 - Inf[
rs28709322	31247804	A/G	0.132	0.999	A	165	3.76227x10-06	0.125459	0.998	A	2.3711x10-11	2.107 [1.73 - Inf[
rs17192281	31248075	A/G	0.133	0.998	A	167	4.26831x10-06	0.128141	0.994	A	4.16853x10-10	1.983 [1.64 - Inf[
rs17192288	31248091	A/G	0.131	0.999	A	166	3.79097x10-06	0.125431	0.998	A	2.31154x10-11	2.108 [1.73 - Inf[
rs17192295	31248114	T/C	0.131	0.999	T	166	3.79358x10-06	0.125429	0.998	T	2.30558x10-11	2.108 [1.73 - Inf[
rs17192302	31248256	T/C	0.131	0.999	T	166	3.80848x10-06	0.125413	0.998	T	2.27169x10-11	2.109 [1.73 - Inf[
rs17192323	31248324	T/C	0.131	0.999	T	166	3.81642x10-06	0.125405	0.998	T	2.25474x10-11	2.109 [1.73 - Inf[
rs17198664	31248382	T/C	0.133	0.998	T	167	4.33799x10-06	0.12811	0.994	T	4.00321x10-10	1.985 [1.64 - Inf[
rs2844606	31248432	A/G	0.472	0.996	G	339	6.73388x10-06	0.485447	0.994	G	0.000870425	0.806 ]0 - 0.9]
rs2844605	31248591	A/C	0.473	0.996	C	339	6.76544x10-06	0.485469	0.994	C	0.000863865	0.805 ]0 - 0.9]
rs17198706	31248693	G/C	0.131	0.999	G	166	3.86318x10-06	0.125358	0.998	G	2.15749x10-11	2.111 [1.74 - Inf[
rs58114162	31248825	T/C	0.131	0.999	T	166	3.88432x10-06	0.125337	0.998	T	2.11841x10-11	2.112 [1.74 - Inf[
rs73728770	31248887	C/G	0.131	0.999	C	166	3.89267x10-06	0.125328	0.998	C	2.1005x10-11	2.112 [1.74 - Inf[
rs189616187	31248995	T/C	0.131	0.999	T	166	3.91138x10-06	0.125309	0.998	T	2.06818x10-11	2.113 [1.74 - Inf[
rs2253489	31249195	G/C	0.131	0.999	G	166	3.94824x10-06	0.125276	0.998	G	2.00547x10-11	2.114 [1.74 - Inf[
rs73392854	31249326	G/A	0.131	0.999	G	167	3.95785x10-06	0.125982	0.996	G	1.45965x10-11	2.126 [1.75 - Inf[
rs141206831	31249358	A/AAAG	0.131	0.997	A	169	4.35254x10-06	0.125577	0.995	A	1.64104x10-11	2.123 [1.75 - Inf[
rs28383843	31249893	GT/G	0.133	0.999	GT	168	3.73449x10-06	0.127243	0.996	GT	1.48942x10-11	2.118 [1.74 - Inf[
rs114612857	31250876	G/C	0.134	0.999	G	169	3.74927x10-06	0.129976	0.999	G	5.6673x10-11	2.046 [1.69 - Inf[
rs6921855	31251312	C/T	0.164	0.935	T	293	1.12988x10-06	0.180483	0.888	T	0.000234215	0.723 ]0 - 0.84]
rs2524058	31251569	A/G	0.488	0.998	G	339	1.77248x10-06	0.492191	0.99	G	0.000635135	0.801 ]0 - 0.9]
rs6899660	31251643	G/A	0.187	1	A	229	1.59688x10-06	0.202864	0.986	A	0.000893955	0.769 ]0 - 0.88]
rs2524057	31251895	G/A	0.304	1	G	281	4.0282x10-07	0.296222	0.998	G	1.7932x10-08	1.53 [1.34 - Inf[
rs115182712	31251954	G/A	0.133	0.999	G	169	3.77605x10-06	0.129955	0.999	G	5.58695x10-11	2.047 [1.69 - Inf[
rs114020623	31251962	T/C	0.133	0.999	T	169	3.77605x10-06	0.129955	0.999	T	5.58695x10-11	2.047 [1.69 - Inf[
rs115699806	31252031	G/A	0.133	0.999	G	169	3.77713x10-06	0.12966	0.996	G	5.43885x10-11	2.051 [1.69 - Inf[
rs115931507	31252406	C/T	0.133	0.999	C	169	3.78687x10-06	0.129945	0.999	C	5.54655x10-11	2.047 [1.69 - Inf[
rs116281893	31252527	C/T	0.133	0.999	C	169	3.79012x10-06	0.129942	0.999	C	5.5382x10-11	2.047 [1.69 - Inf[
rs9348860	31252667	C/T	0.187	1	T	229	1.58306x10-06	0.203671	0.984	T	0.00105205	0.772 ]0 - 0.89]
rs9348861	31252722	G/A	0.187	1	A	229	1.58214x10-06	0.202924	0.986	A	0.000880905	0.769 ]0 - 0.88]
rs9348862	31252747	C/T	0.187	1	T	229	1.58182x10-06	0.202925	0.986	T	0.00088099	0.769 ]0 - 0.88]
rs9368670	31252882	T/C	0.187	1	C	229	1.58182x10-06	0.202934	0.986	C	0.0008783	0.769 ]0 - 0.88]
rs116350468	31252951	T/G	0.133	0.999	T	169	3.80534x10-06	0.12993	0.999	T	5.5031x10-11	2.048 [1.69 - Inf[
rs115727572	31253034	G/T	0.133	0.999	G	169	3.80865x10-06	0.129926	0.999	G	5.48845x10-11	2.048 [1.69 - Inf[
rs114206206	31253468	T/G	0.133	0.999	T	169	3.82846x10-06	0.12991	0.999	T	5.43405x10-11	2.048 [1.69 - Inf[
rs114798972	31253514	T/C	0.133	0.999	T	169	3.83177x10-06	0.129909	0.999	T	5.42715x10-11	2.048 [1.69 - Inf[
rs73728779	31253605	C/T	0.136	0.995	C	192	7.24496x10-06	0.133893	0.984	C	5.7844x10-10	1.95 [1.62 - Inf[
rs73728781	31253619	T/C	0.136	0.994	T	187	5.19599x10-06	0.134276	0.984	T	1.2662x10-09	1.917 [1.59 - Inf[
rs59217589	31254280	A/T	0.133	1	A	169	3.85852x10-06	0.129886	0.999	A	5.35205x10-11	2.049 [1.69 - Inf[
rs58410461	31254299	C/A	0.133	1	C	169	3.86191x10-06	0.129885	0.999	C	5.34815x10-11	2.049 [1.69 - Inf[
rs58022700	31254334	T/C	0.133	1	T	169	3.86303x10-06	0.129884	0.999	T	5.3448x10-11	2.049 [1.69 - Inf[
rs373238011	31254364	C/CT	0.304	1	C	281	4.08278x10-07	0.296201	0.999	C	1.71315x10-08	1.53 [1.34 - Inf[
rs58860177	31254485	C/T	0.133	1	C	169	3.8664x10-06	0.12988	0.999	C	5.33195x10-11	2.049 [1.69 - Inf[
rs56328367	31254594	C/T	0.133	1	C	169	3.87203x10-06	0.129877	0.999	C	5.32345x10-11	2.049 [1.69 - Inf[
rs9380236	31254664	G/A	0.187	1	A	229	1.58182x10-06	0.20308	0.987	A	0.00084798	0.768 ]0 - 0.88]
rs55822325	31254691	G/A	0.133	1	G	169	3.87316x10-06	0.129874	0.999	G	5.3097x10-11	2.049 [1.69 - Inf[
rs9368671	31254704	T/C	0.187	1	C	229	1.58182x10-06	0.203085	0.987	C	0.00084659	0.768 ]0 - 0.88]
rs369387030	31254836	T/TC	0.187	1	TC	229	1.58182x10-06	0.203094	0.987	TC	0.000845165	0.768 ]0 - 0.88]
rs201734761	31254964	G/GAAA	0.135	0.999	G	170	4.80941x10-06	0.132857	0.993	G	6.5957x10-10	1.943 [1.61 - Inf[
rs199720990	31254972	C/A	0.133	1	C	169	3.88336x10-06	0.129867	0.999	C	5.284x10-11	2.049 [1.69 - Inf[
rs72861464	31255063	G/A	0.187	1	A	229	1.58182x10-06	0.203109	0.987	A	0.000841955	0.768 ]0 - 0.88]
rs57599285	31255183	T/C	0.133	1	T	169	3.89018x10-06	0.129862	0.999	T	5.2683x10-11	2.049 [1.69 - Inf[
rs16899147	31255201	G/A	0.187	1	A	229	1.58182x10-06	0.20312	0.987	A	0.000839995	0.768 ]0 - 0.88]
rs57742463	31255210	A/C	0.133	1	A	169	3.89245x10-06	0.129861	0.999	A	5.26505x10-11	2.049 [1.69 - Inf[
rs72861465	31255344	A/G	0.187	1	G	229	1.58182x10-06	0.203129	0.987	G	0.000837985	0.768 ]0 - 0.88]
rs114598080	31255442	A/G	0.133	1	A	169	3.9016x10-06	0.13007	1	A	4.39264x10-11	2.055 [1.7 - Inf[
rs55825863	31255465	A/C	0.133	1	A	169	3.9016x10-06	0.130064	1	A	4.41027x10-11	2.055 [1.7 - Inf[
rs56184612	31255523	G/A	0.133	1	G	169	3.90389x10-06	0.130064	1	G	4.41026x10-11	2.055 [1.7 - Inf[
rs56016471	31255555	C/A	0.133	1	C	169	3.90504x10-06	0.130064	1	C	4.41026x10-11	2.055 [1.7 - Inf[
rs55918251	31255811	G/A	0.133	1	G	169	3.91308x10-06	0.130065	1	G	4.40947x10-11	2.055 [1.7 - Inf[
rs2524049	31255953	G/C	0.304	1	G	281	4.11721x10-07	0.296192	1	G	1.68619x10-08	1.53 [1.35 - Inf[
rs17198727	31256013	T/C	0.187	1	C	229	1.58182x10-06	0.203174	0.987	C	0.00082846	0.768 ]0 - 0.88]
rs17192393	31256065	G/C	0.133	1	G	169	3.92231x10-06	0.130064	1	G	4.41029x10-11	2.055 [1.7 - Inf[
rs9366776	31256630	A/G	0.187	1	G	229	1.58182x10-06	0.203217	0.987	G	0.00081942	0.768 ]0 - 0.88]
rs17192421	31256693	C/T	0.133	1	C	168	3.94602x10-06	0.130065	1	C	4.40948x10-11	2.055 [1.7 - Inf[
rs17198776	31256732	T/C	0.133	1	T	167	3.94836x10-06	0.130065	1	T	4.40948x10-11	2.055 [1.7 - Inf[
rs17198783	31256746	C/T	0.133	1	C	167	3.94836x10-06	0.130113	0.999	C	4.19371x10-11	2.057 [1.7 - Inf[
rs2524044	31256753	G/T	0.304	1	G	280	4.17908x10-07	0.296217	0.999	G	1.68302x10-08	1.53 [1.35 - Inf[
rs10947169	31256916	C/T	0.187	1	T	229	1.58182x10-06	0.203238	0.987	T	0.0008152	0.768 ]0 - 0.88]
rs114015300	31256965	A/C	0.133	1	A	167	3.95081x10-06	0.130065	1	A	4.40947x10-11	2.055 [1.7 - Inf[
rs115007911	31256982	A/C	0.133	1	A	167	3.95163x10-06	0.130065	1	A	4.40947x10-11	2.055 [1.7 - Inf[
rs146303266	31257093	GTGTCTC/G	0.133	1	GTGTCTC	167	3.95492x10-06	0.130065	1	GTGTCTC	4.40947x10-11	2.055 [1.7 - Inf[
rs115226524	31257120	C/T	0.133	1	C	167	3.95656x10-06	0.130065	1	C	4.40866x10-11	2.055 [1.7 - Inf[
rs2524042	31257160	G/C	0.304	1	G	280	4.14596x10-07	0.296216	0.999	G	1.67362x10-08	1.531 [1.35 - Inf[
rs115482903	31257198	A/G	0.133	1	A	167	3.96233x10-06	0.130065	1	A	4.40866x10-11	2.055 [1.7 - Inf[
rs116736925	31257229	A/G	0.133	1	A	167	3.96399x10-06	0.130065	1	A	4.40866x10-11	2.055 [1.7 - Inf[
rs115504545	31257251	G/A	0.133	1	G	167	3.96564x10-06	0.130065	1	G	4.40785x10-11	2.055 [1.7 - Inf[
rs116337797	31257422	A/G	0.133	1	A	167	3.97645x10-06	0.130065	1	A	4.40705x10-11	2.055 [1.7 - Inf[
rs115651636	31257533	C/T	0.133	1	C	167	3.98147x10-06	0.130065	1	C	4.40703x10-11	2.055 [1.7 - Inf[
rs114110521	31257617	A/G	0.133	1	A	167	3.98398x10-06	0.130065	1	A	4.40703x10-11	2.055 [1.7 - Inf[
rs115545796	31258036	C/A	0.133	1	C	167	3.98987x10-06	0.130065	1	C	4.40705x10-11	2.055 [1.7 - Inf[
rs182445956	31258046	C/T	0.133	1	C	167	3.98987x10-06	0.130065	1	C	4.40705x10-11	2.055 [1.7 - Inf[
rs2524039	31258226	G/A	0.304	1	G	280	4.17399x10-07	0.296253	0.999	G	1.6586x10-08	1.531 [1.35 - Inf[
rs114093160	31258371	A/G	0.133	1	A	170	4.00562x10-06	0.130079	1	A	4.37174x10-11	2.055 [1.7 - Inf[
rs367893790	31258626	C/CATAT	0.133	1	C	167	3.99833x10-06	0.130066	1	C	4.40624x10-11	2.055 [1.7 - Inf[
rs2256583	31258846	C/T	0.304	1	C	280	4.18126x10-07	0.296261	0.999	C	1.65498x10-08	1.531 [1.35 - Inf[
rs3873377	31258868	C/T	0.187	1	T	229	1.58182x10-06	0.203506	0.988	T	0.0007632	0.767 ]0 - 0.88]
rs78950083	31258986	C/T	0.133	1	C	167	4.00087x10-06	0.130066	1	C	4.40624x10-11	2.055 [1.7 - Inf[
rs16899170	31259017	C/T	0.133	1	C	167	4.00087x10-06	0.130066	1	C	4.40624x10-11	2.055 [1.7 - Inf[
rs4307215	31259188	GTT/G	0.371	0.982	G	367	6.25105x10-07	0.393949	0.948	G	0.0329502	0.877 ]0 - 0.99]
rs35667233	31259269	C/T	0.133	1	C	167	4.00087x10-06	0.130066	1	C	4.40544x10-11	2.055 [1.7 - Inf[
rs34115632	31259298	G/A	0.133	1	G	167	4.00087x10-06	0.130066	1	G	4.40544x10-11	2.055 [1.7 - Inf[
rs36087596	31259299	C/CT	0.133	1	C	167	4.00087x10-06	0.130066	1	C	4.40544x10-11	2.055 [1.7 - Inf[
rs35401506	31259332	C/T	0.133	1	C	167	4.00087x10-06	0.130066	1	C	4.40544x10-11	2.055 [1.7 - Inf[
rs36060788	31259338	G/A	0.133	1	G	167	4.00087x10-06	0.130066	1	G	4.40544x10-11	2.055 [1.7 - Inf[
rs35870025	31259435	T/C	0.133	1	T	167	4.00087x10-06	0.130066	1	T	4.40544x10-11	2.055 [1.7 - Inf[
rs34743644	31259443	T/C	0.133	1	T	167	4.00087x10-06	0.130066	1	T	4.40544x10-11	2.055 [1.7 - Inf[
rs116506525	31259458	C/T	0.133	1	C	167	4.00087x10-06	0.130066	1	C	4.40544x10-11	2.055 [1.7 - Inf[
rs116030808	31259495	G/A	0.133	1	G	167	4.00087x10-06	0.130066	1	G	4.40544x10-11	2.055 [1.7 - Inf[
rs115175858	31259543	C/T	0.133	1	C	167	4.00087x10-06	0.130066	1	C	4.40544x10-11	2.055 [1.7 - Inf[
rs147841590	31259588	G/GA	0.133	1	G	167	4.00087x10-06	0.130076	1	G	4.40336x10-11	2.055 [1.7 - Inf[
rs114454776	31259605	A/G	0.133	1	A	167	4.00087x10-06	0.130076	1	A	4.40336x10-11	2.055 [1.7 - Inf[
rs115106318	31259704	G/A	0.133	1	G	167	4.00087x10-06	0.130066	1	G	4.40544x10-11	2.055 [1.7 - Inf[
rs34332804	31259729	C/G	0.133	1	C	167	4.00087x10-06	0.130066	1	C	4.40544x10-11	2.055 [1.7 - Inf[
rs34254374	31259834	G/T	0.133	1	G	167	4.00087x10-06	0.130066	1	G	4.40544x10-11	2.055 [1.7 - Inf[
rs35206735	31259837	A/G	0.133	1	A	167	4.00087x10-06	0.130066	1	A	4.40544x10-11	2.055 [1.7 - Inf[
rs114500903	31259869	C/T	0.133	1	C	167	4.00087x10-06	0.130066	1	C	4.40544x10-11	2.055 [1.7 - Inf[
rs116452682	31259870	A/G	0.133	1	A	167	4.00087x10-06	0.130066	1	A	4.40544x10-11	2.055 [1.7 - Inf[
rs6916525	31259902	G/A	0.187	1	A	229	1.58182x10-06	0.203556	0.989	A	0.00075227	0.766 ]0 - 0.88]
rs6939681	31259952	G/T	0.187	1	T	229	1.58182x10-06	0.203582	0.988	T	0.00074003	0.766 ]0 - 0.88]
rs34925694	31259955	G/A	0.133	1	G	167	4.00087x10-06	0.130066	1	G	4.40544x10-11	2.055 [1.7 - Inf[
rs34505728	31260004	A/C	0.133	1	A	167	4.00087x10-06	0.130066	1	A	4.40542x10-11	2.055 [1.7 - Inf[
rs35298376	31260040	G/T	0.133	1	G	167	4.00087x10-06	0.130066	1	G	4.40463x10-11	2.055 [1.7 - Inf[
rs35389342	31260049	C/T	0.133	1	C	167	4.00087x10-06	0.130066	1	C	4.40463x10-11	2.055 [1.7 - Inf[
rs35235581	31260105	A/G	0.133	1	A	167	4.00087x10-06	0.130066	1	A	4.40463x10-11	2.055 [1.7 - Inf[
rs35626283	31260168	CT/C	0.133	1	CT	167	4.00087x10-06	0.130066	1	CT	4.40463x10-11	2.055 [1.7 - Inf[
rs114392121	31260185	C/T	0.133	1	C	167	4.00087x10-06	0.130066	1	C	4.40463x10-11	2.055 [1.7 - Inf[
rs115042633	31260201	A/T	0.133	1	A	167	4.00087x10-06	0.130066	1	A	4.40463x10-11	2.055 [1.7 - Inf[
rs9357122	31260345	C/T	0.187	1	T	229	1.58182x10-06	0.20359	0.989	T	0.000745405	0.766 ]0 - 0.88]
rs117127791	31260398	G/A	0.133	1	G	167	4.00087x10-06	0.130066	1	G	4.40463x10-11	2.055 [1.7 - Inf[
rs114601215	31260462	G/C	0.133	1	G	167	4.00002x10-06	0.130066	1	G	4.40463x10-11	2.055 [1.7 - Inf[
rs9394051	31260569	C/G	0.187	1	G	231	1.54218x10-06	0.203612	0.989	G	0.000741785	0.766 ]0 - 0.88]
rs114489270	31260583	C/T	0.133	1	C	167	4.00002x10-06	0.130066	1	C	4.40462x10-11	2.055 [1.7 - Inf[
rs116548532	31260594	G/T	0.133	1	G	167	4.00002x10-06	0.130066	1	G	4.40462x10-11	2.055 [1.7 - Inf[
rs116537416	31260633	C/T	0.133	1	C	167	4.00002x10-06	0.130067	1	C	4.40383x10-11	2.055 [1.7 - Inf[
rs9394052	31260708	T/C	0.187	1	C	231	1.51956x10-06	0.203627	0.989	C	0.000739345	0.766 ]0 - 0.88]
rs55993314	31261056	T/C	0.133	1	T	167	3.99833x10-06	0.130067	1	T	4.40382x10-11	2.055 [1.7 - Inf[
rs16899178	31261137	T/C	0.133	1	T	167	3.99833x10-06	0.130078	1	T	4.37508x10-11	2.055 [1.7 - Inf[
rs56409019	31261358	G/C	0.133	1	G	167	3.99833x10-06	0.130067	1	G	4.40383x10-11	2.055 [1.7 - Inf[
rs55793836	31261393	T/C	0.133	1	T	167	3.99833x10-06	0.130067	1	T	4.40383x10-11	2.055 [1.7 - Inf[
rs9295969	31261470	A/G	0.188	0.928	G	418	1.46444x10-06	0.203731	0.99	G	0.000719405	0.766 ]0 - 0.88]
rs34504767	31261492	T/C	0.133	1	T	167	3.99833x10-06	0.130084	1	T	4.32812x10-11	2.055 [1.7 - Inf[
rs115748458	31261570	G/T	0.133	1	G	167	3.99833x10-06	0.130084	1	G	4.32812x10-11	2.055 [1.7 - Inf[
rs116134275	31261571	C/T	0.133	1	C	167	3.99833x10-06	0.130084	1	C	4.32812x10-11	2.055 [1.7 - Inf[
rs35742578	31261645	A/G	0.133	1	A	167	3.99833x10-06	0.130084	1	A	4.32812x10-11	2.055 [1.7 - Inf[
rs35196124	31261777	T/A	0.133	1	T	167	3.99833x10-06	0.130084	1	T	4.32733x10-11	2.055 [1.7 - Inf[
rs35933419	31261781	G/A	0.133	1	G	167	3.99833x10-06	0.130084	1	G	4.32733x10-11	2.055 [1.7 - Inf[
rs114265643	31261851	T/C	0.133	1	T	167	3.99833x10-06	0.130084	1	T	4.32733x10-11	2.055 [1.7 - Inf[
rs187999352	31261887	T/A	0.133	1	T	167	3.99833x10-06	0.130084	1	T	4.32733x10-11	2.055 [1.7 - Inf[
rs192233466	31261888	A/T	0.133	1	A	167	3.99833x10-06	0.130084	1	A	4.32733x10-11	2.055 [1.7 - Inf[
rs2524152	31261929	T/C	0.303	0.993	T	301	3.73601x10-07	0.296316	0.999	T	1.60616x10-08	1.531 [1.35 - Inf[
rs35611056	31261956	G/A	0.133	1	G	167	3.99833x10-06	0.130052	0.999	G	4.28072x10-11	2.056 [1.7 - Inf[
rs34187356	31261983	C/T	0.133	1	C	167	3.99833x10-06	0.130052	0.999	C	4.28072x10-11	2.056 [1.7 - Inf[
rs56042166	31262024	G/A	0.133	1	G	167	3.99833x10-06	0.130052	0.999	G	4.28072x10-11	2.056 [1.7 - Inf[
rs2524150	31262650	A/T	0.301	0.988	A	306	3.7192x10-07	0.296332	0.999	A	1.60888x10-08	1.531 [1.35 - Inf[
rs2524149	31262651	T/C	0.301	0.988	T	306	3.72358x10-07	0.296332	0.999	T	1.60888x10-08	1.531 [1.35 - Inf[
rs189869162	31262677	C/T	0.133	1	C	167	3.99833x10-06	0.130068	1	C	4.39983x10-11	2.055 [1.7 - Inf[
rs115667045	31262717	A/T	0.133	1	A	167	3.99833x10-06	0.130068	1	A	4.39982x10-11	2.055 [1.7 - Inf[
rs114899495	31262761	T/C	0.133	1	T	167	3.99833x10-06	0.130068	1	T	4.39982x10-11	2.055 [1.7 - Inf[
rs116654277	31262769	T/C	0.133	1	T	167	3.99833x10-06	0.130068	1	T	4.39982x10-11	2.055 [1.7 - Inf[
rs2524147	31262781	A/G	0.3	0.987	A	306	3.71854x10-07	0.29637	0.999	A	1.61089x10-08	1.531 [1.35 - Inf[
rs2524146	31262783	C/T	0.3	0.987	C	307	3.7245x10-07	0.29637	0.999	C	1.61089x10-08	1.531 [1.35 - Inf[
rs116405890	31262870	T/C	0.133	1	T	167	3.99833x10-06	0.130068	1	T	4.39982x10-11	2.055 [1.7 - Inf[
rs115219503	31262959	C/T	0.133	1	C	167	3.99833x10-06	0.130085	1	C	4.38813x10-11	2.055 [1.7 - Inf[
rs115973915	31263349	A/C	0.133	1	A	167	4.00378x10-06	0.130068	1	A	4.39821x10-11	2.055 [1.7 - Inf[
rs114016160	31263410	A/G	0.133	1	A	167	4.00463x10-06	0.130069	1	A	4.39742x10-11	2.055 [1.7 - Inf[
rs115101855	31263482	T/A	0.133	1	T	167	4.00447x10-06	0.130069	1	T	4.39742x10-11	2.055 [1.7 - Inf[
rs114601085	31263548	T/C	0.133	1	T	167	4.00583x10-06	0.130069	1	T	4.39742x10-11	2.055 [1.7 - Inf[
rs114294380	31263601	G/T	0.133	1	G	167	4.00702x10-06	0.130069	1	G	4.39742x10-11	2.055 [1.7 - Inf[
rs200307568	31263721	T/G	0.133	1	T	167	4.0079x10-06	0.130069	1	T	4.39743x10-11	2.055 [1.7 - Inf[
rs114583506	31263801	T/G	0.133	1	T	167	4.00927x10-06	0.130069	1	T	4.39742x10-11	2.055 [1.7 - Inf[
rs116165038	31263852	C/G	0.136	0.99	C	181	6.72289x10-06	0.130097	1	C	4.39803x10-11	2.055 [1.7 - Inf[
rs115865502	31264178	T/C	0.133	1	T	167	4.01408x10-06	0.130069	1	T	4.39582x10-11	2.055 [1.7 - Inf[
rs115228090	31264284	T/C	0.132	0.996	T	170	3.89798x10-06	0.127262	0.982	T	5.62565x10-11	2.073 [1.71 - Inf[
rs115805679	31264288	C/T	0.132	0.996	C	170	3.89999x10-06	0.127214	0.982	C	5.4538x10-11	2.075 [1.71 - Inf[
rs115494471	31264408	T/C	0.133	1	T	167	4.01494x10-06	0.130069	1	T	4.39583x10-11	2.055 [1.7 - Inf[
rs114973736	31264497	C/T	0.133	1	C	167	4.01494x10-06	0.130069	1	C	4.39583x10-11	2.055 [1.7 - Inf[
rs115964138	31264512	A/G	0.133	1	A	167	4.01494x10-06	0.130069	1	A	4.39583x10-11	2.055 [1.7 - Inf[
rs116334679	31264517	C/T	0.133	1	C	167	4.01494x10-06	0.130069	1	C	4.39583x10-11	2.055 [1.7 - Inf[
rs115700453	31264577	C/T	0.133	1	C	167	4.01494x10-06	0.130069	1	C	4.39582x10-11	2.055 [1.7 - Inf[
rs200436274	31264580	T/TC	0.133	1	T	167	4.01494x10-06	0.130069	1	T	4.39503x10-11	2.055 [1.7 - Inf[
rs574228159	31264583	T/G	0.133	1	T	167	4.01494x10-06	0.130069	1	T	4.39503x10-11	2.055 [1.7 - Inf[
rs9366777	31264715	T/A	0.188	1	A	229	2.65474x10-06	0.205846	0.988	T	0.5	ns
rs114770325	31264845	C/T	0.133	1	C	167	4.01371x10-06	0.13007	1	C	4.39264x10-11	2.055 [1.7 - Inf[
rs114904826	31264960	C/T	0.133	1	C	167	4.01097x10-06	0.13007	1	C	4.39264x10-11	2.055 [1.7 - Inf[
rs115753074	31265168	A/G	0.133	1	A	167	4.00754x10-06	0.13007	1	A	4.39324x10-11	2.055 [1.7 - Inf[
rs115975714	31265242	G/T	0.133	1	G	167	4.00617x10-06	0.130071	1	G	4.38807x10-11	2.055 [1.7 - Inf[
rs17198811	31265634	T/C	0.133	1	T	167	4.00275x10-06	0.130072	1	T	4.38595x10-11	2.055 [1.7 - Inf[
rs17198818	31265695	A/G	0.133	1	A	167	4.00139x10-06	0.130073	1	A	4.38258x10-11	2.055 [1.7 - Inf[
rs3828860	31265736	T/C	0.133	1	T	167	4.00139x10-06	0.130073	1	T	4.3826x10-11	2.055 [1.7 - Inf[
rs17192470	31265743	T/C	0.133	1	T	167	4.00275x10-06	0.130072	1	T	4.38339x10-11	2.055 [1.7 - Inf[
rs17192491	31265788	G/C	0.133	1	G	167	4.00002x10-06	0.130073	1	G	4.37889x10-11	2.055 [1.7 - Inf[
rs17198839	31265807	C/A	0.133	1	C	167	4.00002x10-06	0.130073	1	C	4.37889x10-11	2.055 [1.7 - Inf[
rs9348864	31265855	C/T	0.17	0.998	T	269	3.00517x10-06	0.190582	0.996	T	0.00192091	0.78 ]0 - 0.9]
rs17198860	31265875	A/G	0.133	1	A	167	4.00002x10-06	0.130074	1	A	4.37294x10-11	2.055 [1.7 - Inf[
rs148136265	31265884	A/ACAAT	0.17	0.999	ACAAT	261	3.00195x10-06	0.190855	0.996	ACAAT	0.00164068	0.776 ]0 - 0.89]
rs17192498	31265887	G/A	0.138	0.983	G	254	6.55644x10-06	0.138722	0.948	G	1.37604x10-10	2.01 [1.66 - Inf[
rs17192505	31265910	G/T	0.133	1	G	167	4.00172x10-06	0.130091	1	G	4.31903x10-11	2.055 [1.7 - Inf[
rs17192512	31265914	G/A	0.133	1	G	167	4.00002x10-06	0.130074	1	G	4.37245x10-11	2.055 [1.7 - Inf[
rs17192533	31266085	G/C	0.135	1	G	166	5.13922x10-06	0.132485	0.994	G	2.87749x10-10	1.976 [1.64 - Inf[
rs17198909	31266189	T/A	0.133	0.997	T	166	5.45889x10-06	0.129273	0.995	T	5.70035x10-11	2.053 [1.69 - Inf[
rs138758697	31266310	A/AG	0.133	1	A	167	4.00002x10-06	0.130074	1	A	4.37559x10-11	2.055 [1.7 - Inf[
rs16899203	31266335	C/T	0.133	1	C	167	4.00002x10-06	0.130073	1	C	4.37718x10-11	2.055 [1.7 - Inf[
rs139795635	31266411	TA/T	0.133	1	TA	167	4.00002x10-06	0.130074	1	TA	4.37304x10-11	2.055 [1.7 - Inf[
rs115491491	31266465	G/A	0.133	1	G	167	4.00002x10-06	0.130074	1	G	4.37064x10-11	2.055 [1.7 - Inf[
rs116364562	31266479	C/G	0.133	1	C	167	4.00002x10-06	0.130074	1	C	4.37064x10-11	2.055 [1.7 - Inf[
rs201641102	31267776	G/A	0.133	1	G	167	3.99833x10-06	0.13008	0.999	G	4.33859x10-11	2.055 [1.7 - Inf[
rs116647350	31268833	A/G	0.133	1	A	167	3.99833x10-06	0.130079	0.999	A	4.33426x10-11	2.055 [1.7 - Inf[
rs12663075	31269256	A/C	0.133	1	A	167	3.99833x10-06	0.130082	0.999	A	4.33811x10-11	2.055 [1.7 - Inf[
rs56138398	31269299	C/G	0.133	1	C	167	3.99833x10-06	0.130081	0.999	C	4.32352x10-11	2.056 [1.7 - Inf[
rs3915970	31269460	C/T	0.135	1	C	166	5.15058x10-06	0.132603	0.993	C	2.82343x10-10	1.977 [1.64 - Inf[
rs2854007	31313586	G/A	0.134	1	G	167	8.10524x10-06	0.134388	0.989	G	2.24385x10-10	1.962 [1.63 - Inf[
rs2854006	31313591	A/G	0.134	1	A	167	8.10524x10-06	0.134387	0.989	A	2.24389x10-10	1.962 [1.63 - Inf[
rs2596526	31313724	C/T	0.134	0.999	C	167	8.15884x10-06	0.132264	0.997	C	9.99385x10-11	1.997 [1.66 - Inf[
rs2596524	31313906	A/G	0.134	1	A	167	8.10206x10-06	0.132368	0.998	A	1.09354x10-10	1.993 [1.65 - Inf[
rs7453967	31314243	G/T	0.134	1	G	165	8.26057x10-06	0.132291	0.997	G	1.04372x10-10	1.995 [1.65 - Inf[
rs4475359	31314298	T/G	0.136	1	T	164	8.91404x10-06	0.136445	0.987	T	5.2197x10-10	1.926 [1.6 - Inf[
rs9265929	31314313	C/T	0.134	1	C	166	8.13151x10-06	0.132359	0.998	C	1.10244x10-10	1.992 [1.65 - Inf[
rs9265930	31314347	A/C	0.134	1	A	166	8.13151x10-06	0.132359	0.998	A	1.10298x10-10	1.992 [1.65 - Inf[
rs2508000	31314588	T/C	0.134	1	T	166	8.13151x10-06	0.132354	0.998	T	1.10754x10-10	1.992 [1.65 - Inf[
rs9265950	31315261	C/A	0.134	0.999	C	178	7.4791x10-06	0.134039	0.989	C	2.58221x10-10	1.96 [1.63 - Inf[
rs9265959	31315425	T/C	0.134	1	T	166	8.13151x10-06	0.132336	0.998	T	1.12515x10-10	1.992 [1.65 - Inf[
rs9265963	31315540	A/G	0.134	1	A	166	8.13151x10-06	0.132334	0.998	A	1.12709x10-10	1.991 [1.65 - Inf[
rs2596520	31316481	T/C	0.134	0.999	T	166	8.31101x10-06	0.132288	0.998	T	1.1321x10-10	1.992 [1.65 - Inf[
rs2596519	31316563	T/A	0.134	0.999	T	166	8.31101x10-06	0.132289	0.998	T	1.13392x10-10	1.992 [1.65 - Inf[
rs2596518	31316759	G/A	0.134	1	G	166	8.13487x10-06	0.132313	0.998	G	1.14603x10-10	1.991 [1.65 - Inf[
rs2523620	31317514	C/A	0.134	1	C	167	8.11875x10-06	0.132311	0.998	C	1.15886x10-10	1.991 [1.65 - Inf[
rs2596515	31317619	A/G	0.134	1	A	167	8.11061x10-06	0.13231	0.998	A	1.16083x10-10	1.991 [1.65 - Inf[
rs2596513	31317762	G/A	0.134	1	G	167	8.09789x10-06	0.132309	0.997	G	1.16282x10-10	1.991 [1.65 - Inf[
rs2596511	31317855	T/A	0.134	1	T	169	8.08291x10-06	0.13237	0.997	T	1.23237x10-10	1.989 [1.65 - Inf[
rs2523618	31318303	C/T	0.134	0.999	C	171	7.82489x10-06	0.132286	0.996	C	1.21028x10-10	1.991 [1.65 - Inf[
rs2442724	31319907	C/T	0.134	0.998	C	177	5.98684x10-06	0.132108	0.985	C	1.77509x10-10	1.985 [1.64 - Inf[
rs1065386	31324547	C/G	0.442	0.945	G	421	3.87273x10-07	0.442768	0.83	G	0.00413253	0.82 ]0 - 0.93]
rs1050570	31324549	C/T	0.442	0.945	T	421	3.8725x10-07	0.442768	0.83	T	0.00413271	0.82 ]0 - 0.93]
rs2523656	31444048	C/G	0.469	0.995	G	330	9.65793x10-06	0.461882	0.949	G	0.0169342	0.863 ]0 - 0.97]
rs2523647	31449778	G/A	0.457	0.994	A	339	2.61139x10-06	0.452727	0.958	A	0.00641935	0.842 ]0 - 0.94]
rs78485683	31456691	CTT/CT	0.394	0.987	CT	358	9.15212x10-06	0.401221	0.976	CT	0.134367	0.925 ]0 - 1.04]
rs10661543	31462605	CAAAA/C	0.188	0.993	C	259	7.77775x10-06	0.206645	0.929	CAAAA	0.5	ns
rs375883533	31470020	A/G	0.083	0.978	A	111	9.74943x10-06	0.0685344	0.926	A	1.35607x10-09	2.568 [1.94 - Inf[
rs3830668	31502882	A/ATGT	0.181	0.992	ATGT	254	5.22218x10-06	0.199162	0.967	ATGT	0.426424	0.984 ]0 - 1.13]
rs61523215	32415606	A/AT	0.176	0.981	AT	241	5.09436x10-06	0.16619	0.857	AT	0.00476605	0.778 ]0 - 0.91]
rs116673414	32593097	G/T	0.151	0.978	G	217	7.9479x10-06	0.145342	0.938	G	7.2913x10-09	1.828 [1.52 - Inf[
rs35675538	32593127	T/C	0.151	0.978	T	217	8.18407x10-06	0.147271	0.945	T	1.38032x10-08	1.796 [1.5 - Inf[
rs9272346	32604372	G/A	0.469	0.904	G	430	5.47794x10-06	0.429895	0.86	G	6.5357x10-13	1.71 [1.51 - Inf[
rs3187964	32605207	C/G	0.457	0.916	C	419	1.28095x10-06	0.426129	0.863	C	5.2794x10-13	1.717 [1.51 - Inf[
rs707951	32609813	T/C	0.313	0.976	T	343	3.37407x10-06	0.274689	0.841	T	2.96954x10-10	1.696 [1.47 - Inf[
rs9272776	32610270	T/C	0.349	0.982	T	366	6.55514x10-06	0.309258	0.866	T	3.77476x10-10	1.649 [1.44 - Inf[
rs78570891	32611590	G/A	0.365	0.946	G	427	2.73452x10-06	0.338893	0.806	G	3.66137x10-09	1.605 [1.4 - Inf[
rs9273508	32628439	A/G	0.295	0.974	G	378	7.2503x10-06	0.324356	0.897	G	0.000165505	0.763 ]0 - 0.86]
rs17212014	32637472	T/C	0.206	0.935	C	365	6.13472x10-07	0.222999	0.826	C	0.0401682	0.857 ]0 - 0.99]
rs28371211	32637528	A/C	0.209	0.941	C	363	3.47303x10-07	0.225738	0.835	C	0.0236686	0.841 ]0 - 0.97]
RA = risk allele; MAF = minor allele frequency; info = information; OR = odds ratio
$ positions are given according to the hg19 genome build
* with respect to the minor allele
# one-tailed test
