# Supplementary material for: Family-based genome-wide association study of leprosy in Vietnam
Source: PLoS Pathog. 2020 May 18;16(5):e1008565. doi: 10.1371/journal.ppat.1008565 (PMC7259797; doi:10.1371/journal.ppat.1008565)
Supplement: S6 Table — (XLSX) [file ppat.1008565.s006.xlsx]

## Sheet: Feuil1
Lead SNP	Discovery P	Replication P*	Clumped SNPs
rs114598080	3.90x10-06	4.39x10-11	rs72855954, 6:31264583:G:T, rs111411820, rs112030670, rs112056872, rs112758902, rs112815193, rs113288104, rs113390008, rs113565451, rs113831989, rs114015300, rs114016160, rs114020623, rs114093160, rs114110521, rs114206206, rs114240643, rs114265643, rs114294380, rs114392121, rs114454776, rs114475699, rs114489270, rs114500903, rs114583506, rs114601085, rs114601215, rs114612857, rs114770325, rs11479…
rs2853946	1.11x10-07	5.05x10-06	rs2524152, rs2524150, rs2524149, rs2524147, rs2524146, rs2256583, rs2524039, rs2524042, rs2524044, rs2524049, rs373238011, rs2524057, rs9461650, rs2394945
rs3094197	5.25x10-07	2.38x10-05	rs3131005, rs3094199
rs2844633	1.73x10-08	4.20x10-04	rs2844634, 6:31085340:G:A, 6:31091642:C:G, rs10947140, rs1265082, rs1265107, rs1265110, rs1265113, rs1265160, rs1265163, rs28383830, rs3094196, rs707913, rs9281239
rs2524084	3.33x10-06	5.01x10-04	rs79997604, rs2394898
rs9264181	6.92x10-06	1.91x10-02	6:31091862, 6:31208289:CATG:C, rs2394907, rs3095250, rs3095257, rs3130434, rs3130435, rs3130534, rs3130540, rs9264179, rs9264180, rs9264183, rs9264184, rs9264186, rs9264187, rs9264188
rs3187964	1.28x10-06	5.28x10-13	rs9272346, rs707951, rs9272776, rs78570891
rs116673414	7.95x10-06	7.29x10-09	rs35675538
rs1265048	8.72x10-06	1.58x10-06
rs3094194	1.43x10-08	5.03x10-06
rs3095309	8.16x10-09	9.46x10-05	6:31091862, 6:31090672:A:G, 6:31090945:C:T, 6:31091163:G:A, 6:31091447:C:T
rs9273508	7.25x10-06	1.66x10-04	rs28371211, rs17212014
rs6921855	1.13x10-06	2.34x10-04	6:31252667:T:C, 6:31252722:A:G, 6:31252747:T:C, 6:31252882:C:T, rs10947169, rs148136265, rs16899147, rs17198727, rs2524075, rs369387030, rs3873377, rs6899660, rs6916525, rs6939681, rs72861464, rs72861465, rs9295969, rs9348864, rs9357122, rs9366776, rs9368671, rs9380236, rs9394051, rs9394052
rs3132557	6.16x10-06	2.98x10-04
rs2524058	1.77x10-06	6.35x10-04	rs2844605, rs2844606
rs1065386	3.87x10-07	4.13x10-03	rs1050570
rs61523215	5.09x10-06	4.77x10-03
rs2523647	2.61x10-06	6.42x10-03	rs2523656
* one-tailed test
