# Supplementary material for: Family-based genome-wide association study of leprosy in Vietnam
Source: PLoS Pathog. 2020 May 18;16(5):e1008565. doi: 10.1371/journal.ppat.1008565 (PMC7259797; doi:10.1371/journal.ppat.1008565)
Supplement: S7 Table — (XLSX) [file ppat.1008565.s007.xlsx]

## Sheet: Feuil1
SNP (chr:position$)	m/M	Gene	MAF	Discovery GWAS		Replication cohort
				Univariate analysis		Univariate analysis		Multivariate analysis
				P	OR [CI 95%]	P#	OR*# [CI 95%]	P#	OR*# [CI 95%]
rs1265048 (6:31081409)	C/T	C6orf15	0.49	8.72x10-06	0.63 [0.52 -0.63]	1.58x10-06	0.72 ]0 - 0.81]	1.11x10-02	0.83 [0.72-0.96]
rs114598080 (6:31255442)	A/G	HLA-C	0.1	3.90x10-06	1.85 [1.39 -2.44]	4.39x10-11	2.06 [1.7 - Inf[	3.75x10-05	1.64 [1.29 -2.09]
rs3187964 (6:32605207)	C/G	HLA-DQA1	0.41	1.28x10-06	1.52 [1.25 - 1.85]	5.28x10-13	1.72 [1.51 - Inf[	7.80x10-08	1.53 [1.31 - 1.79]
rs1065386 (6:31324547)	C/G	HLA-B	0.44	3.87x10-07	0.57 [0.37-0.78]	4.13x10-03	0.82 ]0 - 0.93]	2.20x10-01
m/M = minor/Major alleles; MAF = minor allele frequency; OR = odds ratio; CI = confidence interval
$ positions are given according to the hg19 genome build
* with respect to the minor allele
# one-tailed test
