# Supplementary material for: Family-based genome-wide association study of leprosy in Vietnam
Source: PLoS Pathog. 2020 May 18;16(5):e1008565. doi: 10.1371/journal.ppat.1008565 (PMC7259797; doi:10.1371/journal.ppat.1008565)
Supplement: S8 Table — (XLSX) [file ppat.1008565.s008.xlsx]

## Sheet: Feuil1
SNP Id	Position$	Alleles	MAF	Distance	Dprime	R²	Correlated	RegulomeDB	Function	GWAS	Replication
							Alleles			P	P#
rs73392854	31249326	(A/G)	0.1212	-6116	1	1	G=A,A=G	6	NA	3.95785x10-06	1.45965x10-11
rs28383843	31249893	(-/T)	0.1212	-5549	1	1	G=-,A=T	6	NA	3.73449x10-06	1.48942x10-11
rs141206831	31249358	(AAG/-)	0.1212	-6084	1	1	G=AAG,A=-	.	NA	4.35254x10-06	1.64104x10-11
rs189616187	31248995	(C/T)	0.1212	-6447	1	1	G=C,A=T	6	NA	3.91138x10-06	2.06818x10-11
rs73728770	31248887	(G/C)	0.1212	-6555	1	1	G=G,A=C	7	NA	3.89267x10-06	2.1005x10-11
rs58114162	31248825	(C/T)	0.1212	-6617	1	1	G=C,A=T	7	NA	3.88432x10-06	2.11841x10-11
rs17198706	31248693	(C/G)	0.1212	-6749	1	1	G=C,A=G	7	NA	3.86318x10-06	2.15749x10-11
rs17192323	31248324	(C/T)	0.1212	-7118	1	1	G=C,A=T	6	NA	3.81642x10-06	2.25474x10-11
rs17192302	31248256	(C/T)	0.1212	-7186	1	1	G=C,A=T	7	NA	3.80848x10-06	2.27169x10-11
rs17192295	31248114	(C/T)	0.1212	-7328	1	1	G=C,A=T	7	NA	3.79358x10-06	2.30558x10-11
rs17192288	31248091	(G/A)	0.1212	-7351	1	1	G=G,A=A	6	NA	3.79097x10-06	2.31154x10-11
rs28709322	31247804	(G/A)	0.1212	-7638	1	1	G=G,A=A	6	NA	3.76227x10-06	2.3711x10-11
rs28457789	31247801	(T/G)	0.1212	-7641	1	1	G=T,A=G	6	NA	3.76142x10-06	2.38057x10-11
rs9468913	31244332	(C/T)	0.1212	-11110	1	1	G=C,A=T	7	NA	3.6746x10-06	3.0757x10-11
rs17198783	31256746	(T/C)	0.1212	1304	1	1	G=T,A=C	5	NA	3.94836x10-06	4.19371x10-11
rs35611056	31261956	(A/G)	0.1212	6514	1	1	G=A,A=G	7	NA	3.99833x10-06	4.28072x10-11
rs34187356	31261983	(T/C)	0.1212	6541	1	1	G=T,A=C	5	NA	3.99833x10-06	4.28072x10-11
rs56042166	31262024	(A/G)	0.1212	6582	1	1	G=A,A=G	5	NA	3.99833x10-06	4.28072x10-11
rs17192505	31265910	(T/G)	0.1212	10468	1	1	G=T,A=G	5	NA	4.00172x10-06	4.31903x10-11
rs56138398	31269299	(G/C)	0.1212	13857	1	1	G=G,A=C	5	NA	3.99833x10-06	4.32352x10-11
rs35196124	31261777	(A/T)	0.1212	6335	1	1	G=A,A=T	7	NA	3.99833x10-06	4.32733x10-11
rs35933419	31261781	(A/G)	0.1212	6339	1	1	G=A,A=G	7	NA	3.99833x10-06	4.32733x10-11
rs114265643	31261851	(C/T)	0.1212	6409	1	1	G=C,A=T	6	NA	3.99833x10-06	4.32733x10-11
rs187999352	31261887	(A/T)	0.1212	6445	1	1	G=A,A=T	6	NA	3.99833x10-06	4.32733x10-11
rs192233466	31261888	(T/A)	0.1212	6446	1	1	G=T,A=A	6	NA	3.99833x10-06	4.32733x10-11
rs34504767	31261492	(C/T)	0.1212	6050	1	1	G=C,A=T	3a	NA	3.99833x10-06	4.32812x10-11
rs115748458	31261570	(T/G)	0.1212	6128	1	1	G=T,A=G	7	NA	3.99833x10-06	4.32812x10-11
rs116134275	31261571	(T/C)	0.1212	6129	1	1	G=T,A=C	7	NA	3.99833x10-06	4.32812x10-11
rs35742578	31261645	(G/A)	0.1212	6203	1	1	G=G,A=A	7	NA	3.99833x10-06	4.32812x10-11
rs116647350	31268833	(G/A)	0.1212	13391	1	1	G=G,A=A	4	NA	3.99833x10-06	4.33426x10-11
rs12663075	31269256	(C/A)	0.1212	13814	1	1	G=C,A=A	5	NA	3.99833x10-06	4.33811x10-11
rs201641102	31267776	(A/G)	0.1212	12334	1	1	G=A,A=G	6	NA	3.99833x10-06	4.33859x10-11
rs115491491	31266465	(A/G)	0.1212	11023	1	1	G=A,A=G	7	NA	4.00002x10-06	4.37064x10-11
rs116364562	31266479	(G/C)	0.1212	11037	1	1	G=G,A=C	7	NA	4.00002x10-06	4.37064x10-11
rs114093160	31258371	(G/A)	0.1212	2929	1	1	G=G,A=A	7	NA	4.00562x10-06	4.37174x10-11
rs17192512	31265914	(A/G)	0.1212	10472	1	1	G=A,A=G	5	NA	4.00002x10-06	4.37245x10-11
rs17198860	31265875	(G/A)	0.1212	10433	1	1	G=G,A=A	5	NA	4.00002x10-06	4.37294x10-11
rs139795635	31266411	(-/A)	0.1212	10969	1	1	G=-,A=A	7	NA	4.00002x10-06	4.37304x10-11
rs16899178	31261137	(C/T)	0.1212	5695	1	1	G=C,A=T	2b	NA	3.99833x10-06	4.37508x10-11
rs138758697	31266310	(G/-)	0.1212	10868	1	1	G=G,A=-	.	NA	4.00002x10-06	4.37559x10-11
rs16899203	31266335	(T/C)	0.1212	10893	1	1	G=T,A=C	7	NA	4.00002x10-06	4.37718x10-11
rs17192491	31265788	(C/G)	0.1212	10346	1	1	G=C,A=G	5	NA	4.00002x10-06	4.37889x10-11
rs17198839	31265807	(A/C)	0.1212	10365	1	1	G=A,A=C	5	NA	4.00002x10-06	4.37889x10-11
rs17198818	31265695	(G/A)	0.1212	10253	1	1	G=G,A=A	7	NA	4.00139x10-06	4.38258x10-11
rs3828860	31265736	(C/T)	0.1212	10294	1	1	G=C,A=T	7	NA	4.00139x10-06	4.3826x10-11
rs17192470	31265743	(C/T)	0.1212	10301	1	1	G=C,A=T	5	NA	4.00275x10-06	4.38339x10-11
rs17198811	31265634	(C/T)	0.1212	10192	1	1	G=C,A=T	6	NA	4.00275x10-06	4.38595x10-11
rs115975714	31265242	(T/G)	0.1212	9800	1	1	G=T,A=G	7	NA	4.00617x10-06	4.38807x10-11
rs115219503	31262959	(T/C)	0.1212	7517	1	1	G=T,A=C	7	NA	3.99833x10-06	4.38813x10-11
rs114598080	31255442	(G/A)	0.1212	0	1	1	G=G,A=A	7	NA	3.9016x10-06	4.39264x10-11
rs114904826	31264960	(T/C)	0.1212	9518	1	1	G=T,A=C	7	NA	4.01097x10-06	4.39264x10-11
rs114770325	31264845	(T/C)	0.1212	9403	1	1	G=T,A=C	7	NA	4.01371x10-06	4.39264x10-11
rs115753074	31265168	(G/A)	0.1212	9726	1	1	G=G,A=A	6	NA	4.00754x10-06	4.39324x10-11
rs200436274	31264580	(C/-)	0.1212	9138	1	1	G=C,A=-	.	NA	4.01494x10-06	4.39503x10-11
.	31264583	(G/T)	0.1212	9141	1	1	G=G,A=T	7	.	4.01494x10-06	4.39503x10-11
rs115865502	31264178	(C/T)	0.1212	8736	1	1	G=C,A=T	6	NA	4.01408x10-06	4.39582x10-11
rs115700453	31264577	(T/C)	0.1212	9135	1	1	G=T,A=C	7	NA	4.01494x10-06	4.39582x10-11
rs115494471	31264408	(C/T)	0.1212	8966	1	1	G=C,A=T	7	NA	4.01494x10-06	4.39583x10-11
rs114973736	31264497	(T/C)	0.1212	9055	1	1	G=T,A=C	6	NA	4.01494x10-06	4.39583x10-11
rs115964138	31264512	(G/A)	0.1212	9070	1	1	G=G,A=A	6	NA	4.01494x10-06	4.39583x10-11
rs116334679	31264517	(T/C)	0.1212	9075	1	1	G=T,A=C	6	NA	4.01494x10-06	4.39583x10-11
rs114601085	31263548	(C/T)	0.1212	8106	1	1	G=C,A=T	7	NA	4.00583x10-06	4.39742x10-11
rs114294380	31263601	(T/G)	0.1212	8159	1	1	G=T,A=G	7	NA	4.00702x10-06	4.39742x10-11
rs115101855	31263482	(A/T)	0.1212	8040	1	1	G=A,A=T	6	NA	4.00447x10-06	4.39742x10-11
rs114016160	31263410	(G/A)	0.1212	7968	1	1	G=G,A=A	7	NA	4.00463x10-06	4.39742x10-11
rs114583506	31263801	(G/T)	0.1212	8359	1	1	G=G,A=T	7	NA	4.00927x10-06	4.39742x10-11
rs200307568	31263721	(G/T)	0.1212	8279	1	1	G=G,A=T	7	NA	4.0079x10-06	4.39743x10-11
rs116165038	31263852	(G/C)	0.1212	8410	1	1	G=G,A=C	6	NA	6.72289x10-06	4.39803x10-11
rs115973915	31263349	(C/A)	0.1212	7907	1	1	G=C,A=A	6	NA	4.00378x10-06	4.39821x10-11
rs115667045	31262717	(T/A)	0.1212	7275	1	1	G=T,A=A	5	NA	3.99833x10-06	4.39982x10-11
rs114899495	31262761	(C/T)	0.1212	7319	1	1	G=C,A=T	5	NA	3.99833x10-06	4.39982x10-11
rs116654277	31262769	(C/T)	0.1212	7327	1	1	G=C,A=T	5	NA	3.99833x10-06	4.39982x10-11
rs116405890	31262870	(C/T)	0.1212	7428	1	1	G=C,A=T	6	NA	3.99833x10-06	4.39982x10-11
rs189869162	31262677	(T/C)	0.1212	7235	1	1	G=T,A=C	5	NA	3.99833x10-06	4.39983x10-11
rs147841590	31259588	(A/-)	0.1212	4146	1	1	G=A,A=-	.	NA	4.00087x10-06	4.40336x10-11
rs114454776	31259605	(G/A)	0.1212	4163	1	1	G=G,A=A	6	NA	4.00087x10-06	4.40336x10-11
rs55993314	31261056	(C/T)	0.1212	5614	1	1	G=C,A=T	7	NA	3.99833x10-06	4.40382x10-11
rs56409019	31261358	(C/G)	0.1212	5916	1	1	G=C,A=G	4	NA	3.99833x10-06	4.40383x10-11
rs55793836	31261393	(C/T)	0.1212	5951	1	1	G=C,A=T	4	NA	3.99833x10-06	4.40383x10-11
rs116537416	31260633	(T/C)	0.1212	5191	1	1	G=T,A=C	6	NA	4.00002x10-06	4.40383x10-11
rs114489270	31260583	(T/C)	0.1212	5141	1	1	G=T,A=C	7	NA	4.00002x10-06	4.40462x10-11
rs116548532	31260594	(T/G)	0.1212	5152	1	1	G=T,A=G	7	NA	4.00002x10-06	4.40462x10-11
rs114601215	31260462	(C/G)	0.1212	5020	1	1	G=C,A=G	6	NA	4.00002x10-06	4.40463x10-11
rs35298376	31260040	(T/G)	0.1212	4598	1	1	G=T,A=G	6	NA	4.00087x10-06	4.40463x10-11
rs35389342	31260049	(T/C)	0.1212	4607	1	1	G=T,A=C	6	NA	4.00087x10-06	4.40463x10-11
rs35235581	31260105	(G/A)	0.1212	4663	1	1	G=G,A=A	7	NA	4.00087x10-06	4.40463x10-11
rs35626283	31260168	(-/T)	0.1212	4726	1	1	G=-,A=T	7	NA	4.00087x10-06	4.40463x10-11
rs114392121	31260185	(T/C)	0.1212	4743	1	1	G=T,A=C	7	NA	4.00087x10-06	4.40463x10-11
rs115042633	31260201	(T/A)	0.1212	4759	1	1	G=T,A=A	7	NA	4.00087x10-06	4.40463x10-11
rs117127791	31260398	(A/G)	0.1212	4956	1	1	G=A,A=G	6	NA	4.00087x10-06	4.40463x10-11
rs34505728	31260004	(C/A)	0.1212	4562	1	1	G=C,A=A	6	NA	4.00087x10-06	4.40542x10-11
rs35667233	31259269	(T/C)	0.1212	3827	1	1	G=T,A=C	6	NA	4.00087x10-06	4.40544x10-11
rs34115632	31259298	(A/G)	0.1212	3856	1	1	G=A,A=G	7	NA	4.00087x10-06	4.40544x10-11
rs36087596	31259299	(T/-)	0.1212	3857	1	1	G=T,A=-	.	NA	4.00087x10-06	4.40544x10-11
rs35401506	31259332	(T/C)	0.1212	3890	1	1	G=T,A=C	7	NA	4.00087x10-06	4.40544x10-11
rs36060788	31259338	(A/G)	0.1212	3896	1	1	G=A,A=G	7	NA	4.00087x10-06	4.40544x10-11
rs35870025	31259435	(C/T)	0.1212	3993	1	1	G=C,A=T	7	NA	4.00087x10-06	4.40544x10-11
rs34743644	31259443	(C/T)	0.1212	4001	1	1	G=C,A=T	7	NA	4.00087x10-06	4.40544x10-11
rs116506525	31259458	(T/C)	0.1212	4016	1	1	G=T,A=C	7	NA	4.00087x10-06	4.40544x10-11
rs116030808	31259495	(A/G)	0.1212	4053	1	1	G=A,A=G	7	NA	4.00087x10-06	4.40544x10-11
rs115175858	31259543	(T/C)	0.1212	4101	1	1	G=T,A=C	7	NA	4.00087x10-06	4.40544x10-11
rs115106318	31259704	(A/G)	0.1212	4262	1	1	G=A,A=G	7	NA	4.00087x10-06	4.40544x10-11
rs34332804	31259729	(G/C)	0.1212	4287	1	1	G=G,A=C	7	NA	4.00087x10-06	4.40544x10-11
rs34254374	31259834	(T/G)	0.1212	4392	1	1	G=T,A=G	7	NA	4.00087x10-06	4.40544x10-11
rs35206735	31259837	(G/A)	0.1212	4395	1	1	G=G,A=A	7	NA	4.00087x10-06	4.40544x10-11
rs114500903	31259869	(T/C)	0.1212	4427	1	1	G=T,A=C	7	NA	4.00087x10-06	4.40544x10-11
rs116452682	31259870	(G/A)	0.1212	4428	1	1	G=G,A=A	7	NA	4.00087x10-06	4.40544x10-11
rs34925694	31259955	(A/G)	0.1212	4513	1	1	G=A,A=G	7	NA	4.00087x10-06	4.40544x10-11
rs367893790	31258626	(ATAT/-)	0.1212	3184	1	1	G=ATAT,A=-	.	NA	3.99833x10-06	4.40624x10-11
rs78950083	31258986	(T/C)	0.1212	3544	1	1	G=T,A=C	5	NA	4.00087x10-06	4.40624x10-11
rs16899170	31259017	(T/C)	0.1212	3575	1	1	G=T,A=C	5	NA	4.00087x10-06	4.40624x10-11
rs115651636	31257533	(T/C)	0.1212	2091	1	1	G=T,A=C	7	NA	3.98147x10-06	4.40703x10-11
rs114110521	31257617	(G/A)	0.1212	2175	1	1	G=G,A=A	7	NA	3.98398x10-06	4.40703x10-11
rs116337797	31257422	(G/A)	0.1212	1980	1	1	G=G,A=A	5	NA	3.97645x10-06	4.40705x10-11
rs115545796	31258036	(A/C)	0.1212	2594	1	1	G=A,A=C	6	NA	3.98987x10-06	4.40705x10-11
rs182445956	31258046	(T/C)	0.1212	2604	1	1	G=T,A=C	6	NA	3.98987x10-06	4.40705x10-11
rs115504545	31257251	(A/G)	0.1212	1809	1	1	G=A,A=G	5	NA	3.96564x10-06	4.40785x10-11
rs115226524	31257120	(T/C)	0.1212	1678	1	1	G=T,A=C	7	NA	3.95656x10-06	4.40866x10-11
rs115482903	31257198	(G/A)	0.1212	1756	1	1	G=G,A=A	6	NA	3.96233x10-06	4.40866x10-11
rs116736925	31257229	(G/A)	0.1212	1787	1	1	G=G,A=A	7	NA	3.96399x10-06	4.40866x10-11
rs55918251	31255811	(A/G)	0.1212	369	1	1	G=A,A=G	6	NA	3.91308x10-06	4.40947x10-11
rs114015300	31256965	(C/A)	0.1212	1523	1	1	G=C,A=A	7	NA	3.95081x10-06	4.40947x10-11
rs115007911	31256982	(C/A)	0.1212	1540	1	1	G=C,A=A	7	NA	3.95163x10-06	4.40947x10-11
rs146303266	31257093	(-/TGTCTC)	0.1212	1651	1	1	G=-,A=TGTCTC	7	NA	3.95492x10-06	4.40947x10-11
rs17192421	31256693	(T/C)	0.1212	1251	1	1	G=T,A=C	5	NA	3.94602x10-06	4.40948x10-11
rs17198776	31256732	(C/T)	0.1212	1290	1	1	G=C,A=T	5	NA	3.94836x10-06	4.40948x10-11
rs56184612	31255523	(A/G)	0.1212	81	1	1	G=A,A=G	5	NA	3.90389x10-06	4.41026x10-11
rs56016471	31255555	(A/C)	0.1212	113	1	1	G=A,A=C	5	NA	3.90504x10-06	4.41026x10-11
rs55825863	31255465	(C/A)	0.1212	23	1	1	G=C,A=A	7	NA	3.9016x10-06	4.41027x10-11
rs17192393	31256065	(C/G)	0.1212	623	1	1	G=C,A=G	5	NA	3.92231x10-06	4.41029x10-11
rs57742463	31255210	(C/A)	0.1212	-232	1	1	G=C,A=A	5	NA	3.89245x10-06	5.26505x10-11
rs57599285	31255183	(C/T)	0.1212	-259	1	1	G=C,A=T	5	NA	3.89018x10-06	5.2683x10-11
rs199720990	31254972	(A/C)	0.1212	-470	1	1	G=A,A=C	5	NA	3.88336x10-06	5.284x10-11
rs55822325	31254691	(A/G)	0.1212	-751	1	1	G=A,A=G	5	NA	3.87316x10-06	5.3097x10-11
rs56328367	31254594	(T/C)	0.1212	-848	1	1	G=T,A=C	7	NA	3.87203x10-06	5.32345x10-11
rs58860177	31254485	(T/C)	0.1212	-957	1	1	G=T,A=C	7	NA	3.8664x10-06	5.33195x10-11
rs58022700	31254334	(C/T)	0.1212	-1108	1	1	G=C,A=T	5	NA	3.86303x10-06	5.3448x10-11
rs58410461	31254299	(A/C)	0.1212	-1143	1	1	G=A,A=C	5	NA	3.86191x10-06	5.34815x10-11
rs59217589	31254280	(T/A)	0.1212	-1162	1	1	G=T,A=A	5	NA	3.85852x10-06	5.35205x10-11
rs114798972	31253514	(C/T)	0.1212	-1928	1	1	G=C,A=T	3a	NA	3.83177x10-06	5.42715x10-11
rs114206206	31253468	(G/T)	0.1212	-1974	1	1	G=G,A=T	2c	NA	3.82846x10-06	5.43405x10-11
rs115699806	31252031	(A/G)	0.1212	-3411	1	1	G=A,A=G	5	NA	3.77713x10-06	5.43885x10-11
rs115805679	31264288	(T/C)	0.1212	8846	1	1	G=T,A=C	7	NA	3.89999x10-06	5.4538x10-11
rs115727572	31253034	(T/G)	0.1212	-2408	1	1	G=T,A=G	7	NA	3.80865x10-06	5.48845x10-11
rs116350468	31252951	(G/T)	0.1212	-2491	1	1	G=G,A=T	7	NA	3.80534x10-06	5.5031x10-11
rs116281893	31252527	(T/C)	0.1212	-2915	1	1	G=T,A=C	6	NA	3.79012x10-06	5.5382x10-11
rs115931507	31252406	(T/C)	0.1212	-3036	1	1	G=T,A=C	6	NA	3.78687x10-06	5.54655x10-11
rs114020623	31251962	(C/T)	0.1212	-3480	1	1	G=C,A=T	5	NA	3.77605x10-06	5.58695x10-11
rs115182712	31251954	(A/G)	0.1212	-3488	1	1	G=A,A=G	5	NA	3.77605x10-06	5.58695x10-11
rs115228090	31264284	(C/T)	0.1212	8842	1	1	G=C,A=T	7	NA	3.89798x10-06	5.62565x10-11
rs114612857	31250876	(C/G)	0.1212	-4566	1	1	G=C,A=G	6	NA	3.74927x10-06	5.6673x10-11
rs17198909	31266189	(A/T)	0.1162	10747	1	0.9529	G=A,A=T	6	NA	5.45889x10-06	5.70035x10-11
rs12662096	31242445	(T/C)	0.1212	-12997	1	1	G=T,A=C	5	NA	3.52123x10-06	8.505x10-11
rs17192498	31265887	(A/G)	0.1364	10445	1	0.8736	G=A,A=G	5	NA	6.55644x10-06	1.37604x10-10
rs3915970	31269460	(T/C)	0.1212	14018	1	1	G=T,A=C	6	NA	5.15058x10-06	2.82343x10-10
rs17192533	31266085	(C/G)	0.1212	10643	1	1	G=C,A=G	5	NA	5.13922x10-06	2.87749x10-10
rs17198664	31248382	(C/T)	0.1212	-7060	1	1	G=C,A=T	7	NA	4.33799x10-06	4.00321x10-10
rs17192281	31248075	(G/A)	0.1212	-7367	1	1	G=G,A=A	7	NA	4.26831x10-06	4.16853x10-10
rs4713440	31150323	(C/A)	0.1313	-105119	0.952	0.827	G=C,A=A	6	NA	9.39967x10-06	4.67131x10-10
rs9468884	31151319	(T/C)	0.1313	-104123	0.952	0.827	G=T,A=C	6	NA	9.45919x10-06	4.68199x10-10
rs56178408	31150039	(C/T)	0.1313	-105403	0.952	0.827	G=C,A=T	7	NA	9.42962x10-06	4.71539x10-10
rs9468886	31151573	(G/A)	0.1313	-103869	0.952	0.827	G=G,A=A	7	NA	9.45767x10-06	4.75245x10-10
rs56332747	31152321	(G/A)	0.1313	-103121	0.952	0.827	G=G,A=A	7	NA	9.47286x10-06	4.75571x10-10
rs9501351	31153126	(C/T)	0.1313	-102316	0.952	0.827	G=C,A=T	6	NA	9.49217x10-06	4.75975x10-10
rs6913631	31152098	(A/C)	0.1313	-103344	0.952	0.827	G=A,A=C	6	NA	9.47041x10-06	4.76474x10-10
rs9501506	31153573	(T/C)	0.1313	-101869	0.952	0.827	G=T,A=C	4	NA	9.49869x10-06	4.76662x10-10
rs9501507	31153716	(T/C)	0.1313	-101726	0.952	0.827	G=T,A=C	4	NA	9.49891x10-06	4.7744x10-10
rs73728779	31253605	(T/C)	0.1212	-1837	1	1	G=T,A=C	3a	NA	7.24496x10-06	5.7844x10-10
rs17191040	31154206	(T/G)	0.1313	-101236	0.952	0.827	G=T,A=G	2c	NA	9.5077x10-06	7.067x10-10
rs115737821	31154138	(C/G)	0.1313	-101304	0.952	0.827	G=C,A=G	4	NA	9.5077x10-06	7.067x10-10
rs199987285	31154473	(-/TTG)	0.1313	-100969	0.952	0.827	G=-,A=TTG	3a	NA	9.51424x10-06	7.0731x10-10
rs17197402	31154384	(G/A)	0.1313	-101058	0.952	0.827	G=G,A=A	2b	NA	9.51401x10-06	7.07455x10-10
rs114240643	31108628	(A/G)	0.1162	-146814	1	0.9529	G=A,A=G	5	NA	9.02682x10-06	8.44205x10-10
rs73728781	31253619	(C/T)	0.1212	-1823	1	1	G=C,A=T	4	NA	5.19599x10-06	1.2662x10-09
rs9500884	31165733	(C/T)	0.1111	-89709	1	0.9063	G=C,A=T	4	NA	9.4223x10-06	1.92309x10-09
rs140174668	31168842	(C/T)	0.1162	-86600	1	0.9529	G=C,A=T	6	NA	1.95821x10-05	9.1384x10-10
rs17197422	31154447	(A/G)	0.1162	-100995	1	0.9529	G=A,A=G	4	NA	1.98368x10-05	1.06455x10-09
rs9468881	31150870	(C/T)	0.1162	-104572	1	0.9529	G=C,A=T	7	NA	1.97369x10-05	1.09292x10-09
rs1841	31130760	(A/G)	0.1162	-124682	1	0.9529	G=A,A=G	3a	NA	1.64469x10-05	9.3271x10-10
rs12529697	31125407	(G/A)	0.1162	-130035	1	0.9529	G=G,A=A	5	NA	1.17501x10-05	9.2295x10-10
rs56205037	31120768	(C/T)	0.1162	-134674	1	0.9529	G=C,A=T	5	NA	1.10119x10-05	1.49721x10-09
rs55898325	31120711	(C/A)	0.1162	-134731	1	0.9529	G=C,A=A	5	NA	1.12561x10-05	8.67625x10-10
rs2027937	31116502	(C/T)	0.1162	-138940	1	0.9529	G=C,A=T	5	missense	1.00786x10-05	8.37735x10-10
rs115320563	31188708	(C/T)	0.1111	-66734	1	0.9063	G=C,A=T	7	NA	2.34301x10-05	1.34761x10-09
rs9461662	31187103	(C/G)	0.1111	-68339	1	0.9063	G=C,A=G	5	NA	1.53515x10-05	1.01152x10-09
rs9501088	31185059	(T/G)	0.1111	-70383	1	0.9063	G=T,A=G	6	NA	1.43995x10-05	1.00998x10-09
rs9501084	31184900	(G/T)	0.1111	-70542	1	0.9063	G=G,A=T	7	NA	1.43727x10-05	1.01193x10-09
rs9501522	31184425	(G/A)	0.1111	-71017	1	0.9063	G=G,A=A	4	NA	1.52153x10-05	1.01241x10-09
rs80086978	31180470	(T/C)	0.1111	-74972	1	0.9063	G=T,A=C	6	NA	1.42257x10-05	1.01323x10-09
rs9461659	31175392	(G/A)	0.1111	-80050	1	0.9063	G=G,A=A	7	NA	1.28639x10-05	1.01289x10-09
rs28857280	31174810	(A/G)	0.1111	-80632	1	0.9063	G=A,A=G	5	NA	1.28639x10-05	1.01243x10-09
rs28744239	31174758	(G/C)	0.1111	-80684	1	0.9063	G=G,A=C	7	NA	1.28639x10-05	4.22851x10-10
rs2394885	31174590	(G/C)	0.1111	-80852	1	0.9063	G=G,A=C	6	NA	1.28639x10-05	4.22923x10-10
rs11489178	31174036	(G/A)	0.1111	-81406	1	0.9063	G=G,A=A	6	NA	1.26653x10-05	5.0869x10-10
rs12660585	31173768	(A/G)	0.1111	-81674	1	0.9063	G=A,A=G	5	NA	1.28871x10-05	4.21949x10-10
rs9263886	31172879	(A/T)	0.1111	-82563	1	0.9063	G=A,A=T	5	NA	1.28656x10-05	4.22497x10-10
rs3887383	31172317	(G/A)	0.1111	-83125	1	0.9063	G=G,A=A	6	NA	1.10757x10-05	8.83935x10-10
rs9263881	31171924	(A/G)	0.1111	-83518	1	0.9063	G=A,A=G	4	NA	1.2814e-05	4.27566x10-10
rs73728294	31170227	(A/G)	0.1111	-85215	1	0.9063	G=A,A=G	2b	NA	1.38521x10-05	9.35565x10-10
rs9295961	31167498	(T/C)	0.1111	-87944	1	0.9063	G=T,A=C	5	NA	1.94713x10-05	1.87753x10-09
rs886389	31166887	(G/T)	0.1111	-88555	1	0.9063	G=G,A=T	5	NA	1.9532e-05	1.8745x10-09
rs79278836	31166301	(C/T)	0.1111	-89141	1	0.9063	G=C,A=T	2b	NA	1.95808x10-05	1.86502x10-09
rs78429324	31166239	(C/T)	0.1111	-89203	1	0.9063	G=C,A=T	4	NA	1.9589e-05	1.85775x10-09
rs78517503	31164906	(G/A)	0.1111	-90536	1	0.9063	G=G,A=A	4	NA	1.96998x10-05	1.84636x10-09
rs9501071	31164471	(C/G)	0.1111	-90971	1	0.9063	G=C,A=G	5	NA	1.9737e-05	1.8586x10-09
rs9501070	31164224	(C/G)	0.1111	-91218	1	0.9063	G=C,A=G	3a	NA	1.97577x10-05	1.85532x10-09
rs9461657	31162648	(C/A)	0.1111	-92794	1	0.9063	G=C,A=A	5	NA	1.98535x10-05	1.84613x10-09
rs9468890	31161893	(T/A)	0.1111	-93549	1	0.9063	G=T,A=A	5	NA	1.98452x10-05	2.2017x10-09
rs55938644	31161856	(T/C)	0.1111	-93586	1	0.9063	G=T,A=C	7	NA	1.9841e-05	2.14865x10-09
rs60851386	31161404	(C/T)	0.1111	-94038	1	0.9063	G=C,A=T	5	NA	1.9841e-05	2.20605x10-09
rs115923462	31161000	(G/A)	0.1111	-94442	1	0.9063	G=G,A=A	5	NA	1.99045x10-05	9.42925x10-10
rs9461653	31160553	(A/G)	0.1111	-94889	1	0.9063	G=A,A=G	4	NA	1.98326x10-05	2.20663x10-09
rs12529498	31160211	(A/G)	0.1111	-95231	1	0.9063	G=A,A=G	5	NA	1.98284x10-05	2.18687x10-09
rs28617578	31159522	(C/T)	0.1111	-95920	1	0.9063	G=C,A=T	6	NA	1.98159x10-05	2.18939x10-09
rs9295959	31159041	(G/A)	0.1111	-96401	1	0.9063	G=G,A=A	.	NA	1.8979e-05	1.92053x10-09
.	31158884	(C/T)	0.1111	-96558	1	0.9063	G=C,A=T	7	.	2.02316x10-05	2.14649x10-09
rs368529702	31158882	(C/-)	0.1111	-96560	1	0.9063	G=C,A=-	.	NA	2.02316x10-05	2.14649x10-09
rs12527342	31158505	(T/C)	0.1111	-96937	1	0.9063	G=T,A=C	4	NA	1.98117x10-05	2.20498x10-09
rs60107636	31156698	(C/T)	0.1111	-98744	1	0.9063	G=C,A=T	7	NA	2.43001x10-05	2.89518x10-09
rs9468889	31155385	(T/G)	0.1111	-100057	1	0.9063	G=T,A=G	7	NA	1.97701x10-05	2.19893x10-09
rs9461652	31155187	(G/A)	0.1111	-100255	1	0.9063	G=G,A=A	5	NA	1.97576x10-05	2.18631x10-09
rs3208498	31154421	(C/T)	0.1111	-101021	1	0.9063	G=C,A=T	2b	NA	1.97369x10-05	2.20071x10-09
rs17197395	31154171	(A/G)	0.1111	-101271	1	0.9063	G=A,A=G	4	NA	1.97369x10-05	2.20019x10-09
rs17197375	31154040	(C/T)	0.1111	-101402	1	0.9063	G=C,A=T	2b	NA	1.97369x10-05	2.25288x10-09
rs11970124	31153916	(G/A)	0.1111	-101526	1	0.9063	G=G,A=A	2b	NA	1.96579x10-05	2.22493x10-09
rs375415483	31152886	(T/-)	0.1111	-102556	1	0.9063	G=T,A=-	.	NA	1.97039x10-05	2.13455x10-09
rs9501350	31152839	(C/T)	0.1111	-102603	1	0.9063	G=C,A=T	6	NA	1.97039x10-05	2.24887x10-09
rs9501505	31152734	(A/G)	0.1111	-102708	1	0.9063	G=A,A=G	7	NA	1.97039x10-05	2.25473x10-09
rs9468887	31151690	(C/G)	0.1111	-103752	1	0.9063	G=C,A=G	7	NA	1.96709x10-05	2.2496x10-09
rs9468880	31150858	(G/A)	0.1111	-104584	1	0.9063	G=G,A=A	7	NA	1.96504x10-05	2.26377x10-09
rs4711258	31150383	(G/A)	0.1111	-105059	1	0.9063	G=G,A=A	7	NA	1.96381x10-05	2.25141x10-09
rs9501072	31164495	(G/A)	0.1162	-90947	0.9505	0.8609	G=G,A=A	5	NA	1.7296e-05	1.58476x10-09
.	31154981	(A/G)	0.1061	-100461	1	0.8602	G=A,A=G	.	.	2.10874x10-05	9.71975x10-09
rs17191139	31170821	(A/T)	0.1212	-84621	0.9052	0.8193	G=A,A=T	2b	NA	1.78211x10-05	1.1162x10-09
rs35006917	31149015	(-/A)	0.1212	-106427	0.9052	0.8193	G=-,A=A	6	NA	1.78244x10-05	2.84835x10-08
rs11752301	31147619	(T/C)	0.1212	-107823	0.9052	0.8193	G=T,A=C	6	NA	1.82187x10-05	3.01398x10-08
rs1052986	31146439	(G/C)	0.1212	-109003	0.9052	0.8193	G=G,A=C	4	NA	1.81883x10-05	3.02105x10-08
rs192460891	31145000	(T/G)	0.1212	-110442	0.9052	0.8193	G=T,A=G	6	NA	1.8208e-05	3.07681x10-08
rs375363217	31144887	(A/G)	0.1212	-110555	0.9052	0.8193	G=A,A=G	6	NA	1.8208e-05	3.09334x10-08
rs3734872	31143804	(T/G)	0.1212	-111638	0.9052	0.8193	G=T,A=G	2b	NA	1.8208e-05	3.1296x10-08
rs9468879	31143249	(C/A)	0.1212	-112193	0.9052	0.8193	G=C,A=A	5	NA	1.81162x10-05	3.04347x10-08
rs9461649	31143158	(C/T)	0.1212	-112284	0.9052	0.8193	G=C,A=T	5	NA	1.81126x10-05	3.03536x10-08
rs9468877	31142903	(G/A)	0.1212	-112539	0.9052	0.8193	G=G,A=A	4	NA	1.8109e-05	3.0537x10-08
rs9461648	31142719	(T/C)	0.1212	-112723	0.9052	0.8193	G=T,A=C	3a	NA	1.82153x10-05	3.03818x10-08
rs2394969	31303131	(T/C)	0.1465	47689	1	0.8038	G=C,A=T	6	NA	0.0607003	2.30683x10-11
$ positions are given according to the hg19 genome build
# one-tailed test
