# Supplementary material for: Family-based genome-wide association study of leprosy in Vietnam
Source: PLoS Pathog. 2020 May 18;16(5):e1008565. doi: 10.1371/journal.ppat.1008565 (PMC7259797; doi:10.1371/journal.ppat.1008565)
Supplement: S9 Table — (XLSX) [file ppat.1008565.s009.xlsx]

## Sheet: Feuil1
Gencode Id	Gene Symbol	Variant Id	SNP Id	P	NES	Tissue
ENSG00000179344.12	HLA-DQB1	6_32605207_C_G_b37	rs3187964	3.20x10-124	-1.1	Muscle - Skeletal
ENSG00000179344.12	HLA-DQB1	6_32605207_C_G_b37	rs3187964	2.90x10-122	-1.1	Skin - Sun Exposed (Lower leg)
ENSG00000179344.12	HLA-DQB1	6_32605207_C_G_b37	rs3187964	3.60x10-96	-1	Skin - Not Sun Exposed (Suprapubic)
ENSG00000179344.12	HLA-DQB1	6_32605207_C_G_b37	rs3187964	3.10x10-91	-1	Adipose - Subcutaneous
ENSG00000179344.12	HLA-DQB1	6_32605207_C_G_b37	rs3187964	9.80x10-91	-0.8	Whole Blood
ENSG00000179344.12	HLA-DQB1	6_32605207_C_G_b37	rs3187964	7.20x10-89	-0.98	Thyroid
ENSG00000179344.12	HLA-DQB1	6_32605207_C_G_b37	rs3187964	6.60x10-88	-0.99	Nerve - Tibial
ENSG00000232629.4	HLA-DQB2	6_32605207_C_G_b37	rs3187964	1.60x10-85	1.1	Nerve - Tibial
ENSG00000232629.4	HLA-DQB2	6_32605207_C_G_b37	rs3187964	3.60x10-82	0.96	Whole Blood
ENSG00000179344.12	HLA-DQB1	6_32605207_C_G_b37	rs3187964	6.20x10-81	-0.97	Esophagus - Mucosa
ENSG00000179344.12	HLA-DQB1	6_32605207_C_G_b37	rs3187964	1.10x10-78	-0.84	Artery - Tibial
ENSG00000232629.4	HLA-DQB2	6_32605207_C_G_b37	rs3187964	2.30x10-78	0.91	Artery - Tibial
ENSG00000232629.4	HLA-DQB2	6_32605207_C_G_b37	rs3187964	2.40x10-78	0.98	Lung
ENSG00000232629.4	HLA-DQB2	6_32605207_C_G_b37	rs3187964	2.40x10-78	0.97	Thyroid
ENSG00000179344.12	HLA-DQB1	6_32605207_C_G_b37	rs3187964	2.50x10-77	-1	Esophagus - Muscularis
ENSG00000232629.4	HLA-DQB2	6_32605207_C_G_b37	rs3187964	4.30x10-77	0.97	Muscle - Skeletal
ENSG00000232629.4	HLA-DQB2	6_32605207_C_G_b37	rs3187964	1.70x10-76	1.1	Adipose - Subcutaneous
ENSG00000179344.12	HLA-DQB1	6_32605207_C_G_b37	rs3187964	1.00x10-71	-0.97	Breast - Mammary Tissue
ENSG00000179344.12	HLA-DQB1	6_32605207_C_G_b37	rs3187964	4.60x10-71	-0.87	Lung
ENSG00000179344.12	HLA-DQB1	6_32605207_C_G_b37	rs3187964	5.40x10-71	-1	Adipose - Visceral (Omentum)
ENSG00000232629.4	HLA-DQB2	6_32605207_C_G_b37	rs3187964	1.60x10-69	1.1	Esophagus - Muscularis
ENSG00000179344.12	HLA-DQB1	6_32605207_C_G_b37	rs3187964	9.20x10-64	-1.1	Heart - Left Ventricle
ENSG00000196735.7	HLA-DQA1	6_32605207_C_G_b37	rs3187964	5.80x10-62	-0.71	Lung
ENSG00000232629.4	HLA-DQB2	6_32605207_C_G_b37	rs3187964	8.20x10-56	1	Adipose - Visceral (Omentum)
ENSG00000232629.4	HLA-DQB2	6_32605207_C_G_b37	rs3187964	3.90x10-55	0.92	Stomach
ENSG00000179344.12	HLA-DQB1	6_32605207_C_G_b37	rs3187964	1.70x10-54	-1.1	Heart - Atrial Appendage
ENSG00000232629.4	HLA-DQB2	6_32605207_C_G_b37	rs3187964	9.70x10-54	0.97	Artery - Aorta
ENSG00000237541.3	HLA-DQA2	6_32605207_C_G_b37	rs3187964	3.10x10-52	0.94	Whole Blood
ENSG00000179344.12	HLA-DQB1	6_32605207_C_G_b37	rs3187964	1.90x10-51	-1	Esophagus - Gastroesophageal Junction
ENSG00000232629.4	HLA-DQB2	6_32605207_C_G_b37	rs3187964	6.10x10-50	0.91	Colon - Transverse
ENSG00000237541.3	HLA-DQA2	6_32605207_C_G_b37	rs3187964	5.90x10-49	0.87	Muscle - Skeletal
ENSG00000237541.3	HLA-DQA2	6_32605207_C_G_b37	rs3187964	3.10x10-48	0.79	Skin - Sun Exposed (Lower leg)
ENSG00000237541.3	HLA-DQA2	6_32605207_C_G_b37	rs3187964	9.60x10-48	0.93	Thyroid
ENSG00000232629.4	HLA-DQB2	6_32605207_C_G_b37	rs3187964	3.40x10-46	1	Breast - Mammary Tissue
ENSG00000179344.12	HLA-DQB1	6_32605207_C_G_b37	rs3187964	5.80x10-46	-1	Colon - Sigmoid
ENSG00000237541.3	HLA-DQA2	6_32605207_C_G_b37	rs3187964	2.70x10-45	0.99	Adipose - Subcutaneous
ENSG00000237541.3	HLA-DQA2	6_32605207_C_G_b37	rs3187964	3.00x10-45	0.95	Nerve - Tibial
ENSG00000232629.4	HLA-DQB2	6_32605207_C_G_b37	rs3187964	1.60x10-44	1.1	Spleen
ENSG00000179344.12	HLA-DQB1	6_32605207_C_G_b37	rs3187964	2.20x10-44	-0.85	Colon - Transverse
ENSG00000232629.4	HLA-DQB2	6_32605207_C_G_b37	rs3187964	1.00x10-43	0.97	Pancreas
ENSG00000179344.12	HLA-DQB1	6_32605207_C_G_b37	rs3187964	1.10x10-43	-1.1	Spleen
ENSG00000237541.3	HLA-DQA2	6_32605207_C_G_b37	rs3187964	1.80x10-43	0.88	Lung
ENSG00000237541.3	HLA-DQA2	6_32605207_C_G_b37	rs3187964	7.00x10-43	0.84	Artery - Tibial
ENSG00000179344.12	HLA-DQB1	6_32605207_C_G_b37	rs3187964	2.30x10-42	-0.9	Stomach
ENSG00000232629.4	HLA-DQB2	6_32605207_C_G_b37	rs3187964	3.50x10-42	0.96	Heart - Left Ventricle
ENSG00000179344.12	HLA-DQB1	6_32605207_C_G_b37	rs3187964	2.20x10-41	-0.99	Pancreas
ENSG00000237541.3	HLA-DQA2	6_32605207_C_G_b37	rs3187964	6.30x10-41	0.94	Esophagus - Muscularis
ENSG00000232629.4	HLA-DQB2	6_32605207_C_G_b37	rs3187964	9.90x10-41	1.1	Colon - Sigmoid
ENSG00000232629.4	HLA-DQB2	6_32605207_C_G_b37	rs3187964	4.00x10-40	1.1	Esophagus - Gastroesophageal Junction
ENSG00000179344.12	HLA-DQB1	6_32605207_C_G_b37	rs3187964	1.20x10-39	-1	Testis
ENSG00000237541.3	HLA-DQA2	6_32605207_C_G_b37	rs3187964	3.80x10-39	0.78	Esophagus - Mucosa
ENSG00000232629.4	HLA-DQB2	6_32605207_C_G_b37	rs3187964	3.70x10-37	0.89	Heart - Atrial Appendage
ENSG00000196735.7	HLA-DQA1	6_32605207_C_G_b37	rs3187964	3.50x10-36	-0.36	Whole Blood
ENSG00000179344.12	HLA-DQB1	6_32605207_C_G_b37	rs3187964	2.80x10-35	-0.73	Artery - Aorta
ENSG00000232629.4	HLA-DQB2	6_32605207_C_G_b37	rs3187964	6.90x10-35	1.1	Cells - EBV-transformed lymphocytes
ENSG00000237541.3	HLA-DQA2	6_32605207_C_G_b37	rs3187964	2.70x10-33	0.95	Adipose - Visceral (Omentum)
ENSG00000232629.4	HLA-DQB2	6_32605207_C_G_b37	rs3187964	2.30x10-32	0.99	Testis
ENSG00000237541.3	HLA-DQA2	6_32605207_C_G_b37	rs3187964	7.00x10-32	0.84	Colon - Transverse
ENSG00000196735.7	HLA-DQA1	6_32605207_C_G_b37	rs3187964	2.40x10-31	-0.52	Muscle - Skeletal
ENSG00000237541.3	HLA-DQA2	6_32605207_C_G_b37	rs3187964	4.40x10-31	0.66	Skin - Not Sun Exposed (Suprapubic)
ENSG00000237541.3	HLA-DQA2	6_32605207_C_G_b37	rs3187964	7.60x10-31	0.88	Artery - Aorta
ENSG00000179344.12	HLA-DQB1	6_32605207_C_G_b37	rs3187964	1.90x10-30	-0.87	Brain - Caudate (basal ganglia)
ENSG00000237541.3	HLA-DQA2	6_32605207_C_G_b37	rs3187964	2.30x10-30	0.95	Breast - Mammary Tissue
ENSG00000196735.7	HLA-DQA1	6_32605207_C_G_b37	rs3187964	3.40x10-30	-0.52	Thyroid
ENSG00000179344.12	HLA-DQB1	6_32605207_C_G_b37	rs3187964	9.10x10-30	-1	Cells - EBV-transformed lymphocytes
ENSG00000196735.7	HLA-DQA1	6_32605207_C_G_b37	rs3187964	1.10x10-29	-0.52	Nerve - Tibial
ENSG00000223534.1	HLA-DQB1-AS1	6_32605207_C_G_b37	rs3187964	2.10x10-29	-0.64	Muscle - Skeletal
ENSG00000232629.4	HLA-DQB2	6_32605207_C_G_b37	rs3187964	5.50x10-29	1	Pituitary
ENSG00000196735.7	HLA-DQA1	6_32605207_C_G_b37	rs3187964	5.90x10-29	-0.49	Esophagus - Mucosa
ENSG00000237541.3	HLA-DQA2	6_32605207_C_G_b37	rs3187964	1.90x10-28	0.79	Stomach
ENSG00000196735.7	HLA-DQA1	6_32605207_C_G_b37	rs3187964	4.00x10-28	-0.65	Esophagus - Muscularis
ENSG00000229391.3	HLA-DRB6	6_32605207_C_G_b37	rs3187964	5.00x10-28	0.72	Nerve - Tibial
ENSG00000232629.4	HLA-DQB2	6_32605207_C_G_b37	rs3187964	1.20x10-27	0.92	Artery - Coronary
ENSG00000229391.3	HLA-DRB6	6_32605207_C_G_b37	rs3187964	1.20x10-27	0.66	Skin - Sun Exposed (Lower leg)
ENSG00000229391.3	HLA-DRB6	6_32605207_C_G_b37	rs3187964	1.50x10-27	0.64	Muscle - Skeletal
ENSG00000196735.7	HLA-DQA1	6_32605207_C_G_b37	rs3187964	2.50x10-27	-0.43	Artery - Tibial
ENSG00000229391.3	HLA-DRB6	6_32605207_C_G_b37	rs3187964	1.50x10-26	0.65	Esophagus - Mucosa
ENSG00000229391.3	HLA-DRB6	6_32605207_C_G_b37	rs3187964	1.60x10-26	0.77	Esophagus - Muscularis
ENSG00000179344.12	HLA-DQB1	6_32605207_C_G_b37	rs3187964	4.90x10-26	-0.94	Prostate
ENSG00000179344.12	HLA-DQB1	6_32605207_C_G_b37	rs3187964	1.70x10-25	-0.79	Artery - Coronary
ENSG00000237541.3	HLA-DQA2	6_32605207_C_G_b37	rs3187964	2.20x10-25	1	Cells - EBV-transformed lymphocytes
ENSG00000179344.12	HLA-DQB1	6_32605207_C_G_b37	rs3187964	2.90x10-25	-0.87	Brain - Cerebellum
ENSG00000232629.4	HLA-DQB2	6_32605207_C_G_b37	rs3187964	7.10x10-25	1	Adrenal Gland
ENSG00000179344.12	HLA-DQB1	6_32605207_C_G_b37	rs3187964	1.60x10-24	-0.94	Brain - Putamen (basal ganglia)
ENSG00000179344.12	HLA-DQB1	6_32605207_C_G_b37	rs3187964	3.60x10-24	-0.85	Liver
ENSG00000232629.4	HLA-DQB2	6_32605207_C_G_b37	rs3187964	6.50x10-24	0.78	Small Intestine - Terminal Ileum
ENSG00000179344.12	HLA-DQB1	6_32605207_C_G_b37	rs3187964	6.50x10-24	-0.92	Pituitary
ENSG00000229391.3	HLA-DRB6	6_32605207_C_G_b37	rs3187964	8.90x10-24	0.63	Lung
ENSG00000196735.7	HLA-DQA1	6_32605207_C_G_b37	rs3187964	3.00x10-23	-0.5	Skin - Sun Exposed (Lower leg)
ENSG00000179344.12	HLA-DQB1	6_32605207_C_G_b37	rs3187964	3.10x10-23	-1	Vagina
ENSG00000237541.3	HLA-DQA2	6_32605207_C_G_b37	rs3187964	3.80x10-23	0.92	Esophagus - Gastroesophageal Junction
ENSG00000237541.3	HLA-DQA2	6_32605207_C_G_b37	rs3187964	3.90x10-23	0.92	Colon - Sigmoid
ENSG00000179344.12	HLA-DQB1	6_32605207_C_G_b37	rs3187964	6.70x10-23	-0.84	Brain - Hippocampus
ENSG00000229391.3	HLA-DRB6	6_32605207_C_G_b37	rs3187964	7.10x10-23	0.62	Stomach
ENSG00000179344.12	HLA-DQB1	6_32605207_C_G_b37	rs3187964	2.10x10-22	-1	Brain - Cerebellar Hemisphere
ENSG00000229391.3	HLA-DRB6	6_32605207_C_G_b37	rs3187964	2.30x10-22	0.71	Adipose - Subcutaneous
ENSG00000232629.4	HLA-DQB2	6_32605207_C_G_b37	rs3187964	2.40x10-22	0.83	Brain - Caudate (basal ganglia)
ENSG00000179344.12	HLA-DQB1	6_32605207_C_G_b37	rs3187964	3.10x10-22	-1	Uterus
ENSG00000179344.12	HLA-DQB1	6_32605207_C_G_b37	rs3187964	4.20x10-22	-0.81	Small Intestine - Terminal Ileum
ENSG00000229391.3	HLA-DRB6	6_32605207_C_G_b37	rs3187964	4.40x10-22	0.63	Thyroid
ENSG00000223534.1	HLA-DQB1-AS1	6_32605207_C_G_b37	rs3187964	5.80x10-22	-0.53	Adipose - Visceral (Omentum)
ENSG00000196735.7	HLA-DQA1	6_32605207_C_G_b37	rs3187964	9.60x10-22	-0.66	Heart - Atrial Appendage
ENSG00000237541.3	HLA-DQA2	6_32605207_C_G_b37	rs3187964	2.00x10-21	0.79	Heart - Left Ventricle
ENSG00000196735.7	HLA-DQA1	6_32605207_C_G_b37	rs3187964	2.70x10-21	-0.55	Adipose - Visceral (Omentum)
ENSG00000223534.1	HLA-DQB1-AS1	6_32605207_C_G_b37	rs3187964	3.20x10-21	-0.48	Skin - Sun Exposed (Lower leg)
ENSG00000196735.7	HLA-DQA1	6_32605207_C_G_b37	rs3187964	3.40x10-21	-0.74	Esophagus - Gastroesophageal Junction
ENSG00000237541.3	HLA-DQA2	6_32605207_C_G_b37	rs3187964	3.50x10-21	0.76	Pancreas
ENSG00000223534.1	HLA-DQB1-AS1	6_32605207_C_G_b37	rs3187964	3.70x10-21	-0.39	Whole Blood
ENSG00000179344.12	HLA-DQB1	6_32605207_C_G_b37	rs3187964	3.90x10-21	-0.89	Brain - Nucleus accumbens (basal ganglia)
ENSG00000196735.7	HLA-DQA1	6_32605207_C_G_b37	rs3187964	4.30x10-21	-0.64	Heart - Left Ventricle
ENSG00000196126.6	HLA-DRB1	6_32605207_C_G_b37	rs3187964	6.50x10-21	-0.36	Skin - Sun Exposed (Lower leg)
ENSG00000196126.6	HLA-DRB1	6_32605207_C_G_b37	rs3187964	1.20x10-20	-0.36	Lung
ENSG00000229391.3	HLA-DRB6	6_32605207_C_G_b37	rs3187964	1.80x10-20	0.72	Heart - Left Ventricle
ENSG00000196735.7	HLA-DQA1	6_32605207_C_G_b37	rs3187964	2.90x10-20	-0.62	Pancreas
ENSG00000229391.3	HLA-DRB6	6_32605207_C_G_b37	rs3187964	2.90x10-20	0.55	Whole Blood
ENSG00000232629.4	HLA-DQB2	6_32605207_C_G_b37	rs3187964	3.30x10-20	1	Brain - Hypothalamus
ENSG00000232629.4	HLA-DQB2	6_32605207_C_G_b37	rs3187964	4.70x10-20	1.1	Ovary
ENSG00000223534.1	HLA-DQB1-AS1	6_32605207_C_G_b37	rs3187964	5.30x10-20	-0.4	Lung
ENSG00000232629.4	HLA-DQB2	6_32605207_C_G_b37	rs3187964	7.20x10-20	0.92	Prostate
ENSG00000237541.3	HLA-DQA2	6_32605207_C_G_b37	rs3187964	1.20x10-19	0.95	Prostate
ENSG00000229391.3	HLA-DRB6	6_32605207_C_G_b37	rs3187964	1.40x10-19	0.62	Artery - Aorta
ENSG00000196735.7	HLA-DQA1	6_32605207_C_G_b37	rs3187964	1.60x10-19	-0.46	Skin - Not Sun Exposed (Suprapubic)
ENSG00000237541.3	HLA-DQA2	6_32605207_C_G_b37	rs3187964	1.90x10-19	0.86	Spleen
ENSG00000229391.3	HLA-DRB6	6_32605207_C_G_b37	rs3187964	2.70x10-19	0.65	Colon - Transverse
ENSG00000237541.3	HLA-DQA2	6_32605207_C_G_b37	rs3187964	3.50x10-19	0.92	Small Intestine - Terminal Ileum
ENSG00000223534.1	HLA-DQB1-AS1	6_32605207_C_G_b37	rs3187964	4.10x10-19	-0.52	Adipose - Subcutaneous
ENSG00000179344.12	HLA-DQB1	6_32605207_C_G_b37	rs3187964	4.30x10-19	-0.86	Brain - Hypothalamus
ENSG00000223534.1	HLA-DQB1-AS1	6_32605207_C_G_b37	rs3187964	4.80x10-19	-0.45	Esophagus - Mucosa
ENSG00000229391.3	HLA-DRB6	6_32605207_C_G_b37	rs3187964	5.10x10-19	0.62	Skin - Not Sun Exposed (Suprapubic)
ENSG00000237541.3	HLA-DQA2	6_32605207_C_G_b37	rs3187964	5.70x10-19	0.76	Heart - Atrial Appendage
ENSG00000196126.6	HLA-DRB1	6_32605207_C_G_b37	rs3187964	1.10x10-18	-0.34	Muscle - Skeletal
ENSG00000229391.3	HLA-DRB6	6_32605207_C_G_b37	rs3187964	2.10x10-18	0.47	Artery - Tibial
ENSG00000237541.3	HLA-DQA2	6_32605207_C_G_b37	rs3187964	2.70x10-18	0.88	Pituitary
ENSG00000232629.4	HLA-DQB2	6_32605207_C_G_b37	rs3187964	2.70x10-18	0.84	Brain - Hippocampus
ENSG00000196126.6	HLA-DRB1	6_32605207_C_G_b37	rs3187964	4.10x10-18	-0.39	Thyroid
ENSG00000237541.3	HLA-DQA2	6_32605207_C_G_b37	rs3187964	4.60x10-18	0.78	Testis
ENSG00000229391.3	HLA-DRB6	6_32605207_C_G_b37	rs3187964	6.90x10-18	0.65	Adipose - Visceral (Omentum)
ENSG00000179344.12	HLA-DQB1	6_32605207_C_G_b37	rs3187964	7.50x10-18	-0.95	Brain - Substantia nigra
ENSG00000232629.4	HLA-DQB2	6_32605207_C_G_b37	rs3187964	1.40x10-17	0.98	Uterus
ENSG00000179344.12	HLA-DQB1	6_32605207_C_G_b37	rs3187964	1.90x10-17	-0.85	Brain - Spinal cord (cervical c-1)
ENSG00000196735.7	HLA-DQA1	6_32605207_C_G_b37	rs3187964	2.90x10-17	-0.5	Breast - Mammary Tissue
ENSG00000232629.4	HLA-DQB2	6_32605207_C_G_b37	rs3187964	3.90x10-17	0.83	Liver
ENSG00000223534.1	HLA-DQB1-AS1	6_32605207_C_G_b37	rs3187964	4.30x10-17	-0.51	Heart - Atrial Appendage
ENSG00000179344.12	HLA-DQB1	6_32605207_C_G_b37	rs3187964	8.10x10-17	-0.81	Brain - Amygdala
ENSG00000196735.7	HLA-DQA1	6_32605207_C_G_b37	rs3187964	1.30x10-16	-0.41	Adipose - Subcutaneous
ENSG00000196126.6	HLA-DRB1	6_32605207_C_G_b37	rs3187964	3.30x10-16	-0.35	Skin - Not Sun Exposed (Suprapubic)
ENSG00000223534.1	HLA-DQB1-AS1	6_32605207_C_G_b37	rs3187964	3.40x10-16	-0.38	Thyroid
ENSG00000223534.1	HLA-DQB1-AS1	6_32605207_C_G_b37	rs3187964	3.90x10-16	-0.46	Artery - Aorta
ENSG00000237541.3	HLA-DQA2	6_32605207_C_G_b37	rs3187964	6.00x10-16	0.84	Brain - Hippocampus
ENSG00000237541.3	HLA-DQA2	6_32605207_C_G_b37	rs3187964	1.10x10-15	0.82	Brain - Nucleus accumbens (basal ganglia)
ENSG00000229391.3	HLA-DRB6	6_32605207_C_G_b37	rs3187964	1.90x10-15	0.61	Breast - Mammary Tissue
ENSG00000196735.7	HLA-DQA1	6_32605207_C_G_b37	rs3187964	2.40x10-15	-0.57	Colon - Sigmoid
ENSG00000223534.1	HLA-DQB1-AS1	6_32605207_C_G_b37	rs3187964	2.40x10-15	-0.36	Artery - Tibial
ENSG00000237541.3	HLA-DQA2	6_32605207_C_G_b37	rs3187964	3.10x10-15	0.79	Brain - Caudate (basal ganglia)
ENSG00000223534.1	HLA-DQB1-AS1	6_32605207_C_G_b37	rs3187964	3.10x10-15	-0.4	Nerve - Tibial
ENSG00000196735.7	HLA-DQA1	6_32605207_C_G_b37	rs3187964	3.20x10-15	-0.43	Stomach
ENSG00000229391.3	HLA-DRB6	6_32605207_C_G_b37	rs3187964	6.70x10-15	0.7	Esophagus - Gastroesophageal Junction
ENSG00000223534.1	HLA-DQB1-AS1	6_32605207_C_G_b37	rs3187964	8.10x10-15	-0.53	Breast - Mammary Tissue
ENSG00000232629.4	HLA-DQB2	6_32605207_C_G_b37	rs3187964	8.60x10-15	0.87	Brain - Cortex
ENSG00000237541.3	HLA-DQA2	6_32605207_C_G_b37	rs3187964	9.20x10-15	0.87	Adrenal Gland
ENSG00000232629.4	HLA-DQB2	6_32605207_C_G_b37	rs3187964	1.40x10-14	0.87	Brain - Anterior cingulate cortex (BA24)
ENSG00000232629.4	HLA-DQB2	6_32605207_C_G_b37	rs3187964	1.50x10-14	0.84	Brain - Substantia nigra
ENSG00000232629.4	HLA-DQB2	6_32605207_C_G_b37	rs3187964	3.20x10-14	0.79	Brain - Putamen (basal ganglia)
ENSG00000179344.12	HLA-DQB1	6_32605207_C_G_b37	rs3187964	3.50x10-14	-0.93	Minor Salivary Gland
ENSG00000232629.4	HLA-DQB2	6_32605207_C_G_b37	rs3187964	7.50x10-14	0.72	Brain - Nucleus accumbens (basal ganglia)
ENSG00000237541.3	HLA-DQA2	6_32605207_C_G_b37	rs3187964	1.10x10-13	0.79	Artery - Coronary
ENSG00000229391.3	HLA-DRB6	6_32605207_C_G_b37	rs3187964	1.10x10-13	0.6	Testis
ENSG00000196735.7	HLA-DQA1	6_32605207_C_G_b37	rs3187964	1.30x10-13	-0.39	Artery - Aorta
ENSG00000196126.6	HLA-DRB1	6_32605207_C_G_b37	rs3187964	1.30x10-13	-0.24	Artery - Tibial
ENSG00000229391.3	HLA-DRB6	6_32605207_C_G_b37	rs3187964	1.40x10-13	0.7	Colon - Sigmoid
ENSG00000196735.7	HLA-DQA1	6_32605207_C_G_b37	rs3187964	1.50x10-13	-0.38	Colon - Transverse
ENSG00000229391.3	HLA-DRB6	6_32605207_C_G_b37	rs3187964	3.20x10-13	0.61	Heart - Atrial Appendage
ENSG00000229391.3	HLA-DRB6	6_32605207_C_G_b37	rs3187964	5.10x10-13	0.8	Cells - EBV-transformed lymphocytes
ENSG00000223534.1	HLA-DQB1-AS1	6_32605207_C_G_b37	rs3187964	7.20x10-13	-0.35	Skin - Not Sun Exposed (Suprapubic)
ENSG00000232629.4	HLA-DQB2	6_32605207_C_G_b37	rs3187964	1.20x10-12	0.91	Brain - Frontal Cortex (BA9)
ENSG00000179344.12	HLA-DQB1	6_32605207_C_G_b37	rs3187964	1.40x10-12	-0.71	Ovary
ENSG00000237541.3	HLA-DQA2	6_32605207_C_G_b37	rs3187964	1.90x10-12	0.88	Brain - Frontal Cortex (BA9)
ENSG00000232629.4	HLA-DQB2	6_32605207_C_G_b37	rs3187964	2.90x10-12	0.73	Brain - Cerebellum
ENSG00000196301.3	HLA-DRB9	6_32605207_C_G_b37	rs3187964	3.10x10-12	0.43	Lung
ENSG00000223534.1	HLA-DQB1-AS1	6_32605207_C_G_b37	rs3187964	3.60x10-12	-0.67	Liver
ENSG00000237541.3	HLA-DQA2	6_32605207_C_G_b37	rs3187964	4.50x10-12	0.9	Ovary
ENSG00000232629.4	HLA-DQB2	6_32605207_C_G_b37	rs3187964	7.60x10-12	0.34	Esophagus - Mucosa
ENSG00000237541.3	HLA-DQA2	6_32605207_C_G_b37	rs3187964	7.70x10-12	0.8	Brain - Cortex
ENSG00000232629.4	HLA-DQB2	6_32605207_C_G_b37	rs3187964	7.80x10-12	0.88	Minor Salivary Gland
ENSG00000196126.6	HLA-DRB1	6_32605207_C_G_b37	rs3187964	8.30x10-12	-0.26	Esophagus - Mucosa
ENSG00000237541.3	HLA-DQA2	6_32605207_C_G_b37	rs3187964	9.40x10-12	0.82	Brain - Hypothalamus
ENSG00000237541.3	HLA-DQA2	6_32605207_C_G_b37	rs3187964	1.10x10-11	0.91	Uterus
ENSG00000196735.7	HLA-DQA1	6_32605207_C_G_b37	rs3187964	1.10x10-11	-0.49	Spleen
ENSG00000179344.12	HLA-DQB1	6_32605207_C_G_b37	rs3187964	1.10x10-11	-0.65	Adrenal Gland
ENSG00000229391.3	HLA-DRB6	6_32605207_C_G_b37	rs3187964	1.40x10-11	0.54	Pancreas
ENSG00000196126.6	HLA-DRB1	6_32605207_C_G_b37	rs3187964	3.30x10-11	-0.29	Adipose - Subcutaneous
ENSG00000232629.4	HLA-DQB2	6_32605207_C_G_b37	rs3187964	3.30x10-11	0.8	Brain - Spinal cord (cervical c-1)
ENSG00000241287.1	XXbac-BPG254F23.6	6_32605207_C_G_b37	rs3187964	4.30x10-11	-0.45	Nerve - Tibial
ENSG00000237541.3	HLA-DQA2	6_32605207_C_G_b37	rs3187964	4.50x10-11	0.91	Minor Salivary Gland
ENSG00000223534.1	HLA-DQB1-AS1	6_32605207_C_G_b37	rs3187964	5.70x10-11	-0.34	Esophagus - Muscularis
ENSG00000237541.3	HLA-DQA2	6_32605207_C_G_b37	rs3187964	6.60x10-11	0.75	Brain - Anterior cingulate cortex (BA24)
ENSG00000223534.1	HLA-DQB1-AS1	6_32605207_C_G_b37	rs3187964	6.60x10-11	-0.59	Spleen
ENSG00000196735.7	HLA-DQA1	6_32605207_C_G_b37	rs3187964	6.80x10-11	-0.44	Pituitary
ENSG00000196735.7	HLA-DQA1	6_32605207_C_G_b37	rs3187964	7.70x10-11	-0.39	Brain - Caudate (basal ganglia)
ENSG00000232629.4	HLA-DQB2	6_32605207_C_G_b37	rs3187964	8.80x10-11	0.79	Brain - Amygdala
ENSG00000196126.6	HLA-DRB1	6_32605207_C_G_b37	rs3187964	1.00x10-10	-0.49	Brain - Frontal Cortex (BA9)
ENSG00000223534.1	HLA-DQB1-AS1	6_32605207_C_G_b37	rs3187964	1.10x10-10	-0.41	Heart - Left Ventricle
ENSG00000198502.5	HLA-DRB5	6_32605207_C_G_b37	rs3187964	1.10x10-10	-0.48	Thyroid
ENSG00000232629.4	HLA-DQB2	6_32605207_C_G_b37	rs3187964	1.50x10-10	0.78	Brain - Cerebellar Hemisphere
ENSG00000237541.3	HLA-DQA2	6_32605207_C_G_b37	rs3187964	2.00x10-10	0.72	Liver
ENSG00000223534.1	HLA-DQB1-AS1	6_32605207_C_G_b37	rs3187964	2.40x10-10	-0.46	Stomach
ENSG00000241287.1	XXbac-BPG254F23.6	6_32605207_C_G_b37	rs3187964	2.40x10-10	-0.49	Breast - Mammary Tissue
ENSG00000229391.3	HLA-DRB6	6_32605207_C_G_b37	rs3187964	2.50x10-10	0.68	Spleen
ENSG00000198502.5	HLA-DRB5	6_32605207_C_G_b37	rs3187964	2.60x10-10	-0.41	Esophagus - Mucosa
ENSG00000196735.7	HLA-DQA1	6_32605207_C_G_b37	rs3187964	3.00x10-10	-0.42	Artery - Coronary
ENSG00000229391.3	HLA-DRB6	6_32605207_C_G_b37	rs3187964	3.50x10-10	0.66	Liver
ENSG00000237541.3	HLA-DQA2	6_32605207_C_G_b37	rs3187964	3.50x10-10	0.72	Brain - Putamen (basal ganglia)
ENSG00000237541.3	HLA-DQA2	6_32605207_C_G_b37	rs3187964	3.60x10-10	0.77	Brain - Spinal cord (cervical c-1)
ENSG00000196126.6	HLA-DRB1	6_32605207_C_G_b37	rs3187964	5.40x10-10	-0.44	Heart - Atrial Appendage
ENSG00000237541.3	HLA-DQA2	6_32605207_C_G_b37	rs3187964	7.70x10-10	0.8	Brain - Cerebellar Hemisphere
ENSG00000223534.1	HLA-DQB1-AS1	6_32605207_C_G_b37	rs3187964	8.00x10-10	-0.57	Brain - Cerebellum
ENSG00000237541.3	HLA-DQA2	6_32605207_C_G_b37	rs3187964	9.30x10-10	0.79	Brain - Substantia nigra
ENSG00000241287.1	XXbac-BPG254F23.6	6_32605207_C_G_b37	rs3187964	9.70x10-10	-0.43	Adipose - Subcutaneous
ENSG00000223534.1	HLA-DQB1-AS1	6_32605207_C_G_b37	rs3187964	1.20x10-09	-0.51	Prostate
ENSG00000179344.12	HLA-DQB1	6_32605207_C_G_b37	rs3187964	1.30x10-09	-0.68	Brain - Anterior cingulate cortex (BA24)
ENSG00000237541.3	HLA-DQA2	6_32605207_C_G_b37	rs3187964	1.90x10-09	0.77	Vagina
ENSG00000196735.7	HLA-DQA1	6_32605207_C_G_b37	rs3187964	2.30x10-09	-0.54	Prostate
ENSG00000223534.1	HLA-DQB1-AS1	6_32605207_C_G_b37	rs3187964	2.30x10-09	-0.38	Colon - Transverse
ENSG00000229391.3	HLA-DRB6	6_32605207_C_G_b37	rs3187964	3.30x10-09	0.65	Prostate
ENSG00000196126.6	HLA-DRB1	6_32605207_C_G_b37	rs3187964	3.40x10-09	-0.47	Brain - Cortex
ENSG00000229391.3	HLA-DRB6	6_32605207_C_G_b37	rs3187964	4.00x10-09	0.68	Adrenal Gland
ENSG00000229391.3	HLA-DRB6	6_32605207_C_G_b37	rs3187964	4.10x10-09	0.64	Brain - Hippocampus
ENSG00000198502.5	HLA-DRB5	6_32605207_C_G_b37	rs3187964	4.70x10-09	-0.35	Muscle - Skeletal
ENSG00000229391.3	HLA-DRB6	6_32605207_C_G_b37	rs3187964	6.10x10-09	0.52	Brain - Caudate (basal ganglia)
ENSG00000196301.3	HLA-DRB9	6_32605207_C_G_b37	rs3187964	8.20x10-09	0.33	Whole Blood
ENSG00000229391.3	HLA-DRB6	6_32605207_C_G_b37	rs3187964	8.80x10-09	0.66	Ovary
ENSG00000237541.3	HLA-DQA2	6_32605207_C_G_b37	rs3187964	1.30x10-08	0.64	Brain - Cerebellum
ENSG00000237541.3	HLA-DQA2	6_32605207_C_G_b37	rs3187964	1.50x10-08	0.76	Brain - Amygdala
ENSG00000196301.3	HLA-DRB9	6_32605207_C_G_b37	rs3187964	1.50x10-08	0.4	Thyroid
ENSG00000196735.7	HLA-DQA1	6_32605207_C_G_b37	rs3187964	1.60x10-08	-0.62	Cells - EBV-transformed lymphocytes
ENSG00000196126.6	HLA-DRB1	6_32605207_C_G_b37	rs3187964	2.20x10-08	-0.42	Brain - Anterior cingulate cortex (BA24)
ENSG00000223534.1	HLA-DQB1-AS1	6_32605207_C_G_b37	rs3187964	2.20x10-08	-0.35	Esophagus - Gastroesophageal Junction
ENSG00000196301.3	HLA-DRB9	6_32605207_C_G_b37	rs3187964	2.20x10-08	0.41	Adipose - Subcutaneous
ENSG00000196126.6	HLA-DRB1	6_32605207_C_G_b37	rs3187964	2.30x10-08	-0.27	Breast - Mammary Tissue
ENSG00000196126.6	HLA-DRB1	6_32605207_C_G_b37	rs3187964	2.90x10-08	-0.45	Brain - Cerebellum
ENSG00000198502.5	HLA-DRB5	6_32605207_C_G_b37	rs3187964	4.40x10-08	-0.37	Lung
ENSG00000223534.1	HLA-DQB1-AS1	6_32605207_C_G_b37	rs3187964	4.50x10-08	-0.35	Colon - Sigmoid
ENSG00000223534.1	HLA-DQB1-AS1	6_32605207_C_G_b37	rs3187964	4.80x10-08	-0.6	Brain - Anterior cingulate cortex (BA24)
ENSG00000198502.5	HLA-DRB5	6_32605207_C_G_b37	rs3187964	5.00x10-08	-0.34	Artery - Tibial
ENSG00000196735.7	HLA-DQA1	6_32605207_C_G_b37	rs3187964	6.50x10-08	-0.38	Liver
ENSG00000229391.3	HLA-DRB6	6_32605207_C_G_b37	rs3187964	7.00x10-08	0.56	Brain - Cerebellum
ENSG00000223534.1	HLA-DQB1-AS1	6_32605207_C_G_b37	rs3187964	7.40x10-08	-0.58	Brain - Hippocampus
ENSG00000223534.1	HLA-DQB1-AS1	6_32605207_C_G_b37	rs3187964	8.40x10-08	-0.63	Brain - Nucleus accumbens (basal ganglia)
ENSG00000229391.3	HLA-DRB6	6_32605207_C_G_b37	rs3187964	9.40x10-08	0.52	Pituitary
ENSG00000196301.3	HLA-DRB9	6_32605207_C_G_b37	rs3187964	1.10x10-07	0.4	Adipose - Visceral (Omentum)
ENSG00000229391.3	HLA-DRB6	6_32605207_C_G_b37	rs3187964	1.40x10-07	0.55	Brain - Nucleus accumbens (basal ganglia)
ENSG00000196735.7	HLA-DQA1	6_32605207_C_G_b37	rs3187964	1.60x10-07	-0.37	Testis
ENSG00000223534.1	HLA-DQB1-AS1	6_32605207_C_G_b37	rs3187964	1.80x10-07	-0.39	Pancreas
ENSG00000223534.1	HLA-DQB1-AS1	6_32605207_C_G_b37	rs3187964	2.00x10-07	-0.51	Brain - Caudate (basal ganglia)
ENSG00000196126.6	HLA-DRB1	6_32605207_C_G_b37	rs3187964	2.50x10-07	-0.2	Nerve - Tibial
ENSG00000229391.3	HLA-DRB6	6_32605207_C_G_b37	rs3187964	2.90x10-07	0.5	Artery - Coronary
ENSG00000223534.1	HLA-DQB1-AS1	6_32605207_C_G_b37	rs3187964	3.10x10-07	-0.71	Brain - Spinal cord (cervical c-1)
ENSG00000229391.3	HLA-DRB6	6_32605207_C_G_b37	rs3187964	3.60x10-07	0.59	Brain - Putamen (basal ganglia)
ENSG00000198502.5	HLA-DRB5	6_32605207_C_G_b37	rs3187964	3.70x10-07	-0.36	Adipose - Subcutaneous
ENSG00000223534.1	HLA-DQB1-AS1	6_32605207_C_G_b37	rs3187964	4.20x10-07	-0.37	Testis
ENSG00000196735.7	HLA-DQA1	6_32605207_C_G_b37	rs3187964	4.90x10-07	-0.41	Brain - Anterior cingulate cortex (BA24)
ENSG00000223534.1	HLA-DQB1-AS1	6_32605207_C_G_b37	rs3187964	5.30x10-07	-0.5	Pituitary
ENSG00000223534.1	HLA-DQB1-AS1	6_32605207_C_G_b37	rs3187964	5.80x10-07	-0.5	Vagina
ENSG00000196735.7	HLA-DQA1	6_32605207_C_G_b37	rs3187964	5.80x10-07	-0.3	Small Intestine - Terminal Ileum
ENSG00000196126.6	HLA-DRB1	6_32605207_C_G_b37	rs3187964	6.40x10-07	-0.3	Brain - Caudate (basal ganglia)
ENSG00000179344.12	HLA-DQB1	6_32605207_C_G_b37	rs3187964	7.40x10-07	-0.47	Brain - Cortex
ENSG00000223534.1	HLA-DQB1-AS1	6_32605207_C_G_b37	rs3187964	7.70x10-07	-0.56	Brain - Cortex
ENSG00000196301.3	HLA-DRB9	6_32605207_C_G_b37	rs3187964	1.1e-06	0.39	Artery - Aorta
ENSG00000196126.6	HLA-DRB1	6_32605207_C_G_b37	rs3187964	1.5e-06	-0.25	Artery - Coronary
ENSG00000229391.3	HLA-DRB6	6_32605207_C_G_b37	rs3187964	1.5e-06	0.46	Brain - Anterior cingulate cortex (BA24)
ENSG00000196126.6	HLA-DRB1	6_32605207_C_G_b37	rs3187964	1.9e-06	-0.26	Heart - Left Ventricle
ENSG00000241287.1	XXbac-BPG254F23.6	6_32605207_C_G_b37	rs3187964	2.2e-06	-0.57	Spleen
ENSG00000229391.3	HLA-DRB6	6_32605207_C_G_b37	rs3187964	2.3e-06	0.59	Uterus
ENSG00000223534.1	HLA-DQB1-AS1	6_32605207_C_G_b37	rs3187964	2.5e-06	-0.33	Artery - Coronary
ENSG00000229391.3	HLA-DRB6	6_32605207_C_G_b37	rs3187964	2.8e-06	0.6	Brain - Substantia nigra
ENSG00000196126.6	HLA-DRB1	6_32605207_C_G_b37	rs3187964	2.8e-06	-0.28	Pituitary
ENSG00000223534.1	HLA-DQB1-AS1	6_32605207_C_G_b37	rs3187964	3.3e-06	-0.59	Brain - Hypothalamus
ENSG00000196126.6	HLA-DRB1	6_32605207_C_G_b37	rs3187964	3.4e-06	-0.12	Whole Blood
ENSG00000223534.1	HLA-DQB1-AS1	6_32605207_C_G_b37	rs3187964	3.5e-06	-0.34	Small Intestine - Terminal Ileum
ENSG00000196126.6	HLA-DRB1	6_32605207_C_G_b37	rs3187964	3.6e-06	-0.34	Testis
ENSG00000196126.6	HLA-DRB1	6_32605207_C_G_b37	rs3187964	3.7e-06	-0.23	Adipose - Visceral (Omentum)
ENSG00000241287.1	XXbac-BPG254F23.6	6_32605207_C_G_b37	rs3187964	3.8e-06	-0.31	Lung
ENSG00000198502.5	HLA-DRB5	6_32605207_C_G_b37	rs3187964	4.9e-06	-0.43	Heart - Atrial Appendage
ENSG00000244731.3	C4A	6_32605207_C_G_b37	rs3187964	6e-06	-0.22	Thyroid
ENSG00000198502.5	HLA-DRB5	6_32605207_C_G_b37	rs3187964	6e-06	-0.42	Heart - Left Ventricle
ENSG00000196126.6	HLA-DRB1	6_32605207_C_G_b37	rs3187964	6.6e-06	-0.25	Pancreas
ENSG00000204301.5	NOTCH4	6_32605207_C_G_b37	rs3187964	8e-06	-0.16	Adipose - Subcutaneous
ENSG00000196301.3	HLA-DRB9	6_32605207_C_G_b37	rs3187964	8e-06	0.37	Breast - Mammary Tissue
ENSG00000196735.7	HLA-DQA1	6_32605207_C_G_b37	rs3187964	9e-06	-0.57	Minor Salivary Gland
ENSG00000196126.6	HLA-DRB1	6_32605207_C_G_b37	rs3187964	9.3e-06	-0.36	Brain - Putamen (basal ganglia)
ENSG00000196301.3	HLA-DRB9	6_32605207_C_G_b37	rs3187964	9.3e-06	0.3	Nerve - Tibial
ENSG00000196735.7	HLA-DQA1	6_32605207_C_G_b37	rs3187964	9.4e-06	-0.41	Brain - Putamen (basal ganglia)
ENSG00000229391.3	HLA-DRB6	6_32605207_C_G_b37	rs3187964	9.5e-06	0.53	Brain - Cerebellar Hemisphere
ENSG00000244731.3	C4A	6_32605207_C_G_b37	rs3187964	1.5e-05	-0.25	Heart - Left Ventricle
ENSG00000244731.3	C4A	6_32605207_C_G_b37	rs3187964	1.5e-05	-0.23	Skin - Sun Exposed (Lower leg)
ENSG00000179344.12	HLA-DQB1	6_32605207_C_G_b37	rs3187964	1.5e-05	-0.51	Brain - Frontal Cortex (BA9)
ENSG00000229391.3	HLA-DRB6	6_32605207_C_G_b37	rs3187964	1.7e-05	0.47	Small Intestine - Terminal Ileum
ENSG00000204301.5	NOTCH4	6_32605207_C_G_b37	rs3187964	1.9e-05	-0.12	Skin - Sun Exposed (Lower leg)
ENSG00000204305.9	AGER	6_32605207_C_G_b37	rs3187964	2e-05	0.2	Nerve - Tibial
ENSG00000198502.5	HLA-DRB5	6_32605207_C_G_b37	rs3187964	3e-05	-0.32	Colon - Transverse
ENSG00000244731.3	C4A	6_32605207_C_G_b37	rs3187964	3.4e-05	-0.25	Nerve - Tibial
ENSG00000204301.5	NOTCH4	6_32605207_C_G_b37	rs3187964	3.6e-05	-0.16	Skin - Not Sun Exposed (Suprapubic)
ENSG00000198502.5	HLA-DRB5	6_32605207_C_G_b37	rs3187964	3.7e-05	-0.21	Whole Blood
ENSG00000198502.5	HLA-DRB5	6_32605207_C_G_b37	rs3187964	4.5e-05	-0.27	Skin - Sun Exposed (Lower leg)
ENSG00000204301.5	NOTCH4	6_32605207_C_G_b37	rs3187964	4.5e-05	-0.16	Adipose - Visceral (Omentum)
ENSG00000198502.5	HLA-DRB5	6_32605207_C_G_b37	rs3187964	4.9e-05	-0.29	Skin - Not Sun Exposed (Suprapubic)
NES = normalized effect size computed as the effect of the alternative allele relative to the reference allele in the human genome reference (hg19)
