# Supplementary material for: Family-based genome-wide association study of leprosy in Vietnam
Source: PLoS Pathog. 2020 May 18;16(5):e1008565. doi: 10.1371/journal.ppat.1008565 (PMC7259797; doi:10.1371/journal.ppat.1008565)
Supplement: S10 Table — (XLSX) [file ppat.1008565.s010.xlsx]

## Sheet: Feuil1
Gencode Id	Gene Symbol	Variant Id	SNP Id	P-Value	NES	Tissue
ENSG00000204531.11	POU5F1	6_31255442_G_A_b37	rs114598080	3.20x10-11	-0.9	Skin - Sun Exposed (Lower leg)
ENSG00000204531.11	POU5F1	6_31255442_G_A_b37	rs114598080	5.10x10-11	-0.9	Artery - Tibial
ENSG00000204531.11	POU5F1	6_31255442_G_A_b37	rs114598080	4.40x10-08	-0.73	Heart - Left Ventricle
ENSG00000204531.11	POU5F1	6_31255442_G_A_b37	rs114598080	4.40x10-08	-0.88	Nerve - Tibial
ENSG00000204528.3	PSORS1C3	6_31255442_G_A_b37	rs114598080	2.90x10-07	-0.84	Skin - Sun Exposed (Lower leg)
ENSG00000204531.11	POU5F1	6_31255442_G_A_b37	rs114598080	9.80x10-07	-0.79	Thyroid
ENSG00000204531.11	POU5F1	6_31255442_G_A_b37	rs114598080	1.20x10-06	-0.72	Muscle - Skeletal
ENSG00000204531.11	POU5F1	6_31255442_G_A_b37	rs114598080	2.20x10-06	-0.65	Adipose - Subcutaneous
ENSG00000204531.11	POU5F1	6_31255442_G_A_b37	rs114598080	2.30x10-06	-0.77	Adipose - Visceral (Omentum)
ENSG00000204531.11	POU5F1	6_31255442_G_A_b37	rs114598080	3.10x10-06	-0.71	Skin - Not Sun Exposed (Suprapubic)
ENSG00000137310.7	TCF19	6_31255442_G_A_b37	rs114598080	3.40x10-06	-0.57	Skin - Not Sun Exposed (Suprapubic)
ENSG00000204528.3	PSORS1C3	6_31255442_G_A_b37	rs114598080	3.50x10-06	-0.97	Artery - Aorta
ENSG00000204531.11	POU5F1	6_31255442_G_A_b37	rs114598080	4.00x10-06	-0.69	Lung
ENSG00000204536.9	CCHCR1	6_31255442_G_A_b37	rs114598080	6.80x10-06	-0.42	Artery - Tibial
ENSG00000204531.11	POU5F1	6_31255442_G_A_b37	rs114598080	7.20x10-06	-0.74	Esophagus - Mucosa
ENSG00000204531.11	POU5F1	6_31255442_G_A_b37	rs114598080	1.60x10-05	-0.77	Artery - Aorta
ENSG00000137310.7	TCF19	6_31255442_G_A_b37	rs114598080	1.80x10-05	-0.42	Artery - Tibial
ENSG00000204531.11	POU5F1	6_31255442_G_A_b37	rs114598080	2.00x10-05	-0.75	Liver
ENSG00000204531.11	POU5F1	6_31255442_G_A_b37	rs114598080	2.10x10-05	-0.8	Esophagus - Gastroesophageal Junction
ENSG00000204536.9	CCHCR1	6_31255442_G_A_b37	rs114598080	2.50x10-05	-0.42	Skin - Sun Exposed (Lower leg)
ENSG00000204536.9	CCHCR1	6_31255442_G_A_b37	rs114598080	2.80x10-05	-0.51	Skin - Not Sun Exposed (Suprapubic)
ENSG00000204531.11	POU5F1	6_31255442_G_A_b37	rs114598080	3.30x10-05	-0.77	Esophagus - Muscularis
ENSG00000204536.9	CCHCR1	6_31255442_G_A_b37	rs114598080	3.60x10-05	-0.36	Adipose - Visceral (Omentum)
ENSG00000204531.11	POU5F1	6_31255442_G_A_b37	rs114598080	6.00x10-05	-0.6	Heart - Atrial Appendage
ENSG00000204528.3	PSORS1C3	6_31255442_G_A_b37	rs114598080	6.30x10-05	-0.69	Lung
ENSG00000272221.1	XXbac-BPG181B23.7	6_31255442_G_A_b37	rs114598080	8.40x10-05	0.66	Artery - Tibial
NES = normalized effect size computed as the effect of the alternative allele relative to the reference allele in the human genome reference (hg19)
