# Supplementary material for: Family-based genome-wide association study of leprosy in Vietnam
Source: PLoS Pathog. 2020 May 18;16(5):e1008565. doi: 10.1371/journal.ppat.1008565 (PMC7259797; doi:10.1371/journal.ppat.1008565)
Supplement: S11 Table — (XLSX) [file ppat.1008565.s011.xlsx]

## Sheet: Feuil1
Gencode Id	Gene Symbol	Variant Id	SNP Id	P-Value	NES	Tissue
ENSG00000137411.12	VARS2	6_31081409_T_C_b37	rs1265048	6.10x10-15	0.38	Thyroid
ENSG00000272501.1	XXbac-BPG299F13.17	6_31081409_T_C_b37	rs1265048	3.00x10-09	0.27	Thyroid
ENSG00000206344.6	HCG27	6_31081409_T_C_b37	rs1265048	3.80x10-09	0.25	Lung
ENSG00000231402.1	WASF5P	6_31081409_T_C_b37	rs1265048	1.60x10-08	-0.5	Pancreas
ENSG00000137411.12	VARS2	6_31081409_T_C_b37	rs1265048	1.70x10-08	0.32	Stomach
ENSG00000137411.12	VARS2	6_31081409_T_C_b37	rs1265048	2.20x10-08	0.39	Pancreas
ENSG00000137411.12	VARS2	6_31081409_T_C_b37	rs1265048	4.00x10-08	0.27	Esophagus - Muscularis
ENSG00000206344.6	HCG27	6_31081409_T_C_b37	rs1265048	4.30x10-08	0.31	Nerve - Tibial
ENSG00000137411.12	VARS2	6_31081409_T_C_b37	rs1265048	5.20x10-08	0.31	Skin - Sun Exposed (Lower leg)
ENSG00000272501.1	XXbac-BPG299F13.17	6_31081409_T_C_b37	rs1265048	8.90x10-08	0.31	Nerve - Tibial
ENSG00000137411.12	VARS2	6_31081409_T_C_b37	rs1265048	9.60x10-08	0.3	Nerve - Tibial
ENSG00000206344.6	HCG27	6_31081409_T_C_b37	rs1265048	1.10x10-07	0.31	Colon - Transverse
ENSG00000206344.6	HCG27	6_31081409_T_C_b37	rs1265048	1.20x10-07	0.21	Thyroid
ENSG00000206344.6	HCG27	6_31081409_T_C_b37	rs1265048	1.70x10-07	0.32	Skin - Not Sun Exposed (Suprapubic)
ENSG00000206344.6	HCG27	6_31081409_T_C_b37	rs1265048	1.90x10-07	0.22	Esophagus - Muscularis
ENSG00000206344.6	HCG27	6_31081409_T_C_b37	rs1265048	2.10x10-07	0.23	Artery - Tibial
ENSG00000137411.12	VARS2	6_31081409_T_C_b37	rs1265048	2.40x10-07	0.35	Heart - Left Ventricle
ENSG00000206344.6	HCG27	6_31081409_T_C_b37	rs1265048	3.30x10-07	0.15	Whole Blood
ENSG00000206344.6	HCG27	6_31081409_T_C_b37	rs1265048	4.70x10-07	0.31	Colon - Sigmoid
ENSG00000137411.12	VARS2	6_31081409_T_C_b37	rs1265048	6.00x10-07	0.35	Colon - Transverse
ENSG00000272501.1	XXbac-BPG299F13.17	6_31081409_T_C_b37	rs1265048	6.50x10-07	0.25	Esophagus - Mucosa
ENSG00000206344.6	HCG27	6_31081409_T_C_b37	rs1265048	1.1e-06	0.26	Adipose - Subcutaneous
ENSG00000137411.12	VARS2	6_31081409_T_C_b37	rs1265048	1.1e-06	0.24	Lung
ENSG00000240053.8	LY6G5B	6_31081409_T_C_b37	rs1265048	1.2e-06	-0.11	Lung
ENSG00000137411.12	VARS2	6_31081409_T_C_b37	rs1265048	1.4e-06	0.24	Artery - Tibial
ENSG00000137411.12	VARS2	6_31081409_T_C_b37	rs1265048	1.8e-06	0.28	Skin - Not Sun Exposed (Suprapubic)
ENSG00000137411.12	VARS2	6_31081409_T_C_b37	rs1265048	1.9e-06	0.32	Breast - Mammary Tissue
ENSG00000206344.6	HCG27	6_31081409_T_C_b37	rs1265048	3e-06	0.23	Cells - Transformed fibroblasts
ENSG00000137310.7	TCF19	6_31081409_T_C_b37	rs1265048	3.1e-06	0.36	Pancreas
ENSG00000137411.12	VARS2	6_31081409_T_C_b37	rs1265048	3.1e-06	0.4	Adrenal Gland
ENSG00000272501.1	XXbac-BPG299F13.17	6_31081409_T_C_b37	rs1265048	3.5e-06	0.24	Skin - Sun Exposed (Lower leg)
ENSG00000137411.12	VARS2	6_31081409_T_C_b37	rs1265048	4.5e-06	0.25	Adipose - Subcutaneous
ENSG00000137411.12	VARS2	6_31081409_T_C_b37	rs1265048	4.9e-06	0.3	Artery - Aorta
ENSG00000137411.12	VARS2	6_31081409_T_C_b37	rs1265048	5.5e-06	0.37	Pituitary
ENSG00000204540.6	PSORS1C1	6_31081409_T_C_b37	rs1265048	6.1e-06	0.41	Heart - Left Ventricle
ENSG00000137411.12	VARS2	6_31081409_T_C_b37	rs1265048	1.3e-05	0.28	Esophagus - Gastroesophageal Junction
ENSG00000204525.10	HLA-C	6_31081409_T_C_b37	rs1265048	1.3e-05	-0.33	Pancreas
ENSG00000204540.6	PSORS1C1	6_31081409_T_C_b37	rs1265048	1.9e-05	0.35	Heart - Atrial Appendage
ENSG00000206344.6	HCG27	6_31081409_T_C_b37	rs1265048	2.1e-05	0.38	Brain - Cerebellum
ENSG00000137411.12	VARS2	6_31081409_T_C_b37	rs1265048	2.3e-05	0.16	Esophagus - Mucosa
ENSG00000206344.6	HCG27	6_31081409_T_C_b37	rs1265048	2.5e-05	0.17	Muscle - Skeletal
ENSG00000204531.11	POU5F1	6_31081409_T_C_b37	rs1265048	2.8e-05	-0.27	Heart - Left Ventricle
ENSG00000206344.6	HCG27	6_31081409_T_C_b37	rs1265048	3.4e-05	0.24	Adipose - Visceral (Omentum)
ENSG00000206344.6	HCG27	6_31081409_T_C_b37	rs1265048	3.4e-05	0.25	Stomach
ENSG00000206344.6	HCG27	6_31081409_T_C_b37	rs1265048	3.5e-05	0.29	Testis
ENSG00000272501.1	XXbac-BPG299F13.17	6_31081409_T_C_b37	rs1265048	3.6e-05	0.26	Skin - Not Sun Exposed (Suprapubic)
ENSG00000204531.11	POU5F1	6_31081409_T_C_b37	rs1265048	3.6e-05	-0.3	Heart - Atrial Appendage
ENSG00000272501.1	XXbac-BPG299F13.17	6_31081409_T_C_b37	rs1265048	4.6e-05	0.17	Muscle - Skeletal
ENSG00000206344.6	HCG27	6_31081409_T_C_b37	rs1265048	4.6e-05	0.23	Skin - Sun Exposed (Lower leg)
ENSG00000272501.1	XXbac-BPG299F13.17	6_31081409_T_C_b37	rs1265048	5e-05	0.23	Artery - Tibial
ENSG00000204528.3	PSORS1C3	6_31081409_T_C_b37	rs1265048	5.1e-05	0.22	Whole Blood
ENSG00000137411.12	VARS2	6_31081409_T_C_b37	rs1265048	6.1e-05	0.18	Cells - Transformed fibroblasts
ENSG00000229836.1	XXbac-BPG248L24.10	6_31081409_T_C_b37	rs1265048	8.2e-05	-0.27	Thyroid
ENSG00000204525.10	HLA-C	6_31081409_T_C_b37	rs1265048	9.7e-05	-0.21	Muscle - Skeletal
ENSG00000204528.3	PSORS1C3	6_31081409_T_C_b37	rs1265048	0.0001	0.25	Muscle - Skeletal
ENSG00000137310.7	TCF19	6_31081409_T_C_b37	rs1265048	0.00013	0.15	Muscle - Skeletal
NES = normalized effect size computed as the effect of the alternative allele relative to the reference allele in the human genome reference (hg19)
